# Supplementary material for: Motion of glossy objects does not promote separation of lighting and surface colour
Source: R Soc Open Sci. 2017 Nov 15;4(11):171290. doi: 10.1098/rsos.171290 (PMC5717688; doi:10.1098/rsos.171290)
Supplement: Raw results [file rsos171290supp1.csv]

Observer	Reflectance spectrum ID: First Frame	Reflectance spectrum ID: Final Frame	Illuminant spectrum ID: First Frame	Reflectance spectrum ID: Final Frame	Motion condition	Specularity	Change type	Response
	see spectra.csv	see spectra.csv	1=sunlight, 2=skylight, see spectra.csv	1=sunlight, 2=skylight, see spectra.csv			1=reflectance change, 2=illuminant change	1=reflectance change, 2=illuminant change
1	78	25	2	2	No-Motion	0.01	1	1
1	90	25	2	2	No-Motion	0.1	1	1
1	4	4	2	1	No-Motion	0	2	2
1	51	10	1	1	No-Motion	0.01	1	1
1	11	29	1	1	No-Motion	0	1	2
1	74	34	2	2	No-Motion	0	1	1
1	27	54	1	1	No-Motion	0	1	1
1	43	43	2	1	No-Motion	0	2	1
1	25	15	2	2	No-Motion	0	1	2
1	51	20	1	1	No-Motion	0.01	1	1
1	72	69	2	2	No-Motion	0.0032	1	1
1	42	42	1	2	No-Motion	0.0032	2	1
1	68	68	2	1	No-Motion	0.1	2	1
1	80	80	1	2	No-Motion	0.0032	2	2
1	77	77	2	1	No-Motion	0	2	2
1	7	7	1	2	No-Motion	0	2	2
1	58	13	2	2	No-Motion	0.01	1	2
1	49	49	2	1	No-Motion	0.0032	2	1
1	25	63	1	1	No-Motion	0.01	1	2
1	91	26	1	1	No-Motion	0	1	1
1	67	18	1	1	No-Motion	0	1	1
1	82	39	2	2	No-Motion	0.0316	1	2
1	23	89	1	1	No-Motion	0.0316	1	1
1	30	73	2	2	No-Motion	0.1	1	2
1	46	46	1	2	No-Motion	0.1	2	1
1	35	47	2	2	No-Motion	0.0032	1	2
1	67	16	2	2	No-Motion	0.01	1	1
1	91	25	2	2	No-Motion	0.1	1	1
1	51	20	1	1	No-Motion	0.0316	1	1
1	16	16	2	1	No-Motion	0	2	2
1	26	52	1	1	No-Motion	0.0032	1	1
1	69	69	1	2	No-Motion	0.1	2	2
1	76	61	2	2	No-Motion	0.0032	1	1
1	71	71	1	2	No-Motion	0.1	2	2
1	2	2	1	2	No-Motion	0	2	2
1	17	17	2	1	No-Motion	0.01	2	2
1	50	50	2	1	No-Motion	0.1	2	2
1	71	71	1	2	No-Motion	0.0032	2	1
1	74	39	2	2	No-Motion	0.1	1	1
1	40	48	2	2	No-Motion	0	1	1
1	57	57	2	1	No-Motion	0.0032	2	1
1	4	4	2	1	No-Motion	0.01	2	2
1	13	58	2	2	No-Motion	0.0316	1	1
1	35	35	1	2	No-Motion	0	2	1
1	67	18	1	1	No-Motion	0.0316	1	2
1	53	53	2	1	No-Motion	0.1	2	2
1	40	48	2	2	No-Motion	0.0032	1	2
1	3	31	2	2	No-Motion	0.0032	1	1
1	18	67	1	1	No-Motion	0.01	1	1
1	17	17	2	1	No-Motion	0	2	1
1	58	6	1	1	No-Motion	0.0032	1	2
1	8	8	1	2	No-Motion	0.0316	2	2
1	57	57	2	1	No-Motion	0.0316	2	2
1	24	24	2	1	No-Motion	0.1	2	2
1	71	71	1	2	No-Motion	0	2	1
1	26	91	1	1	No-Motion	0.01	1	1
1	67	18	1	1	No-Motion	0.1	1	1
1	35	35	2	1	No-Motion	0	2	1
1	87	39	1	1	No-Motion	0.0316	1	1
1	90	26	2	2	No-Motion	0	1	1
1	47	36	1	1	No-Motion	0.0316	1	1
1	81	81	1	2	No-Motion	0.0032	2	2
1	80	28	2	2	No-Motion	0.1	1	1
1	73	30	2	2	No-Motion	0	1	2
1	20	55	1	1	No-Motion	0.0316	1	2
1	60	26	1	1	No-Motion	0	1	1
1	73	25	1	1	No-Motion	0.0032	1	1
1	89	56	1	1	No-Motion	0.0032	1	1
1	57	57	1	2	No-Motion	0.01	2	2
1	11	11	2	1	No-Motion	0.0032	2	2
1	8	8	2	1	No-Motion	0.0316	2	2
1	68	68	1	2	No-Motion	0	2	2
1	53	53	1	2	No-Motion	0.01	2	2
1	84	52	1	1	No-Motion	0.0316	1	1
1	7	7	2	1	No-Motion	0.1	2	2
1	57	57	1	2	No-Motion	0.1	2	2
1	73	30	2	2	No-Motion	0.01	1	1
1	41	35	1	1	No-Motion	0.01	1	2
1	84	12	2	2	No-Motion	0.0032	1	1
1	6	6	1	2	No-Motion	0	2	1
1	7	66	1	1	No-Motion	0.0032	1	1
1	11	11	1	2	No-Motion	0.1	2	2
1	81	81	1	2	No-Motion	0.1	2	2
1	1	6	1	1	No-Motion	0.0316	1	1
1	87	39	1	1	No-Motion	0.0032	1	2
1	39	39	2	1	No-Motion	0.0032	2	1
1	73	25	1	1	No-Motion	0.01	1	1
1	10	38	2	2	No-Motion	0.01	1	2
1	37	37	1	2	No-Motion	0.0032	2	1
1	46	46	1	2	No-Motion	0.0316	2	2
1	77	77	2	1	No-Motion	0.1	2	2
1	40	48	2	2	No-Motion	0.0316	1	1
1	63	33	2	2	No-Motion	0	1	1
1	26	55	1	1	No-Motion	0	1	1
1	62	33	2	2	No-Motion	0	1	1
1	73	39	2	2	No-Motion	0.1	1	1
1	44	44	2	1	No-Motion	0.0032	2	2
1	23	89	1	1	No-Motion	0.0032	1	2
1	54	27	1	1	No-Motion	0.01	1	1
1	6	6	1	2	No-Motion	0.01	2	2
1	71	37	2	2	No-Motion	0	1	1
1	6	6	1	2	No-Motion	0.1	2	2
1	51	10	1	1	No-Motion	0	1	2
1	10	10	2	1	No-Motion	0.0032	2	1
1	34	64	1	1	No-Motion	0.0316	1	1
1	58	6	1	1	No-Motion	0.0316	1	1
1	33	63	2	2	No-Motion	0.1	1	1
1	10	10	1	2	No-Motion	0.0316	2	2
1	33	63	2	2	No-Motion	0.01	1	1
1	69	69	1	2	No-Motion	0.0032	2	1
1	37	37	2	1	No-Motion	0.1	2	2
1	20	66	1	1	No-Motion	0.0316	1	2
1	39	39	1	2	No-Motion	0.01	2	1
1	83	38	1	1	No-Motion	0.0316	1	2
1	55	20	1	1	No-Motion	0.1	1	1
1	2	2	2	1	No-Motion	0.01	2	2
1	5	65	2	2	No-Motion	0.0032	1	2
1	46	46	1	2	No-Motion	0	2	2
1	82	55	2	2	No-Motion	0	1	1
1	86	86	1	2	No-Motion	0.0032	2	1
1	45	45	1	2	No-Motion	0	2	2
1	86	86	1	2	No-Motion	0.01	2	2
1	43	43	2	1	No-Motion	0.01	2	2
1	53	7	1	1	No-Motion	0.0316	1	1
1	68	68	2	1	No-Motion	0.01	2	2
1	24	24	1	2	No-Motion	0.0032	2	1
1	35	41	1	1	No-Motion	0.1	1	1
1	57	57	1	2	No-Motion	0.0316	2	2
1	83	38	1	1	No-Motion	0.0032	1	2
1	8	8	2	1	No-Motion	0.1	2	2
1	77	77	2	1	No-Motion	0.01	2	2
1	8	8	2	1	No-Motion	0.01	2	1
1	56	56	2	1	No-Motion	0.0316	2	1
1	41	41	2	1	No-Motion	0.0032	2	2
1	43	43	1	2	No-Motion	0.0032	2	2
1	41	35	1	1	No-Motion	0.0032	1	2
1	17	17	2	1	No-Motion	0.0032	2	2
1	88	88	2	1	No-Motion	0.1	2	2
1	35	35	2	1	No-Motion	0.1	2	2
1	10	38	2	2	No-Motion	0.0032	1	2
1	35	35	1	2	No-Motion	0.0316	2	2
1	62	33	2	2	No-Motion	0.0316	1	1
1	37	37	1	2	No-Motion	0.01	2	2
1	72	69	2	2	No-Motion	0.1	1	1
1	60	28	2	2	No-Motion	0.0032	1	1
1	10	10	1	2	No-Motion	0.01	2	2
1	69	21	1	1	No-Motion	0.1	1	1
1	73	51	2	2	No-Motion	0.0032	1	2
1	57	22	1	1	No-Motion	0.0316	1	1
1	68	68	2	1	No-Motion	0.0316	2	2
1	25	4	2	2	No-Motion	0	1	2
1	70	70	1	2	No-Motion	0.1	2	2
1	41	35	1	1	No-Motion	0.0316	1	1
1	84	52	1	1	No-Motion	0	1	1
1	9	9	2	1	No-Motion	0	2	1
1	57	57	1	2	No-Motion	0	2	2
1	41	41	2	1	No-Motion	0.1	2	2
1	4	25	2	2	No-Motion	0.01	1	1
1	46	46	1	2	No-Motion	0.01	2	2
1	6	58	1	1	No-Motion	0.1	1	1
1	32	30	2	2	No-Motion	0.1	1	1
1	14	67	2	2	No-Motion	0.01	1	1
1	39	39	1	2	No-Motion	0.1	2	2
1	37	37	2	1	No-Motion	0.0316	2	2
1	25	63	1	1	No-Motion	0.1	1	1
1	73	51	2	2	No-Motion	0.1	1	1
1	6	1	1	1	No-Motion	0.01	1	1
1	86	86	2	1	No-Motion	0	2	1
1	21	69	1	1	No-Motion	0.0316	1	1
1	26	55	1	1	No-Motion	0.01	1	1
1	88	88	2	1	No-Motion	0	2	1
1	28	80	2	2	No-Motion	0.0316	1	1
1	2	2	1	2	No-Motion	0.0316	2	2
1	41	41	1	2	No-Motion	0.1	2	2
1	76	32	2	2	No-Motion	0.0032	1	0
1	65	79	2	2	No-Motion	0.1	1	1
1	87	39	1	1	No-Motion	0.01	1	1
1	82	55	2	2	No-Motion	0.0316	1	1
1	39	39	1	2	No-Motion	0	2	1
1	39	39	1	2	No-Motion	0.0316	2	2
1	9	9	1	2	No-Motion	0.0316	2	2
1	29	61	1	1	No-Motion	0.0316	1	2
1	35	35	2	1	No-Motion	0.0032	2	2
1	25	91	2	2	No-Motion	0.0316	1	1
1	81	81	1	2	No-Motion	0.0316	2	2
1	69	69	1	2	No-Motion	0.0316	2	2
1	86	86	1	2	No-Motion	0	2	2
1	75	39	1	1	No-Motion	0	1	2
1	20	66	1	1	No-Motion	0.01	1	2
1	25	78	2	2	No-Motion	0.0316	1	1
1	56	56	2	1	No-Motion	0	2	1
1	83	38	1	1	No-Motion	0	1	2
1	4	4	2	1	No-Motion	0.0316	2	2
1	5	65	2	2	No-Motion	0.0316	1	1
1	88	88	2	1	No-Motion	0.0032	2	2
1	84	12	2	2	No-Motion	0.0316	1	2
1	72	69	2	2	No-Motion	0	1	1
1	2	2	1	2	No-Motion	0.01	2	2
1	11	11	1	2	No-Motion	0.01	2	2
1	58	6	1	1	No-Motion	0	1	2
1	20	20	2	1	No-Motion	0	2	2
1	8	8	1	2	No-Motion	0	2	2
1	22	57	1	1	No-Motion	0.1	1	1
1	51	84	2	2	No-Motion	0.0032	1	1
1	63	25	1	1	No-Motion	0.0032	1	2
1	7	66	1	1	No-Motion	0.0316	1	1
1	25	78	2	2	No-Motion	0	1	1
1	7	7	1	2	No-Motion	0.1	2	2
1	52	92	1	1	No-Motion	0.0032	1	2
1	2	2	1	2	No-Motion	0.1	2	2
1	80	80	1	2	No-Motion	0.0316	2	2
1	3	31	2	2	No-Motion	0	1	1
1	71	71	2	1	No-Motion	0.1	2	2
1	56	85	2	2	No-Motion	0.0032	1	2
1	50	50	2	1	No-Motion	0	2	1
1	45	45	1	2	No-Motion	0.1	2	2
1	16	16	1	2	No-Motion	0.0316	2	2
1	86	86	1	2	No-Motion	0.1	2	2
1	44	44	1	2	No-Motion	0.0316	2	2
1	11	11	2	1	No-Motion	0.1	2	2
1	11	11	1	2	No-Motion	0.0032	2	2
1	81	81	2	1	No-Motion	0	2	2
1	68	68	1	2	No-Motion	0.0316	2	2
1	13	58	2	2	No-Motion	0.0032	1	1
1	23	89	1	1	No-Motion	0	1	2
1	26	55	1	1	No-Motion	0.1	1	1
1	45	45	2	1	No-Motion	0.0316	2	2
1	4	4	2	1	No-Motion	0.1	2	2
1	10	51	1	1	No-Motion	0.1	1	1
1	24	24	1	2	No-Motion	0.01	2	2
1	82	55	2	2	No-Motion	0.0032	1	2
1	37	37	2	1	No-Motion	0.0032	2	1
1	73	39	2	2	No-Motion	0	1	1
1	2	2	2	1	No-Motion	0.0032	2	2
1	72	69	2	2	No-Motion	0.0316	1	1
1	77	77	1	2	No-Motion	0.01	2	2
1	43	43	1	2	No-Motion	0.01	2	2
1	75	39	1	1	No-Motion	0.0032	1	2
1	21	69	1	1	No-Motion	0	1	2
1	60	26	1	1	No-Motion	0.0032	1	1
1	20	20	1	2	No-Motion	0.01	2	2
1	63	33	2	2	No-Motion	0.0032	1	1
1	69	69	1	2	No-Motion	0.01	2	2
1	11	29	1	1	No-Motion	0.0032	1	2
1	34	64	1	1	No-Motion	0.1	1	1
1	80	80	2	1	No-Motion	0	2	1
1	6	9	1	1	No-Motion	0.01	1	2
1	30	32	2	2	No-Motion	0	1	1
1	34	74	2	2	No-Motion	0.1	1	1
1	80	80	1	2	No-Motion	0.01	2	2
1	56	56	1	2	No-Motion	0	2	1
1	32	81	2	2	No-Motion	0.0032	1	1
1	11	11	1	2	No-Motion	0	2	2
1	77	77	1	2	No-Motion	0	2	2
1	41	41	1	2	No-Motion	0.0032	2	1
1	53	53	2	1	No-Motion	0.0032	2	2
1	16	16	1	2	No-Motion	0.0032	2	1
1	24	24	1	2	No-Motion	0.1	2	2
1	46	46	2	1	No-Motion	0.0316	2	2
1	57	57	1	2	No-Motion	0.0032	2	2
1	29	61	1	1	No-Motion	0	1	2
1	39	39	2	1	No-Motion	0.0316	2	2
1	49	49	1	2	No-Motion	0.0316	2	2
1	41	41	2	1	No-Motion	0.0316	2	2
1	16	16	2	1	No-Motion	0.0316	2	2
1	25	91	2	2	No-Motion	0	1	1
1	42	42	1	2	No-Motion	0.0316	2	2
1	65	5	2	2	No-Motion	0.1	1	1
1	83	38	1	1	No-Motion	0.1	1	1
1	56	85	2	2	No-Motion	0.0316	1	1
1	7	7	2	1	No-Motion	0	2	1
1	48	39	1	1	No-Motion	0.01	1	1
1	63	25	1	1	No-Motion	0.0316	1	1
1	51	10	1	1	No-Motion	0.0316	1	1
1	25	15	2	2	No-Motion	0.01	1	1
1	77	77	1	2	No-Motion	0.0316	2	2
1	10	10	2	1	No-Motion	0.0316	2	2
1	49	49	2	1	No-Motion	0.1	2	2
1	84	52	1	1	No-Motion	0.0032	1	1
1	7	7	2	1	No-Motion	0.01	2	1
1	43	43	2	1	No-Motion	0.1	2	2
1	62	33	2	2	No-Motion	0.1	1	1
1	90	26	2	2	No-Motion	0.0316	1	1
1	37	37	1	2	No-Motion	0.1	2	2
1	26	90	2	2	No-Motion	0.01	1	1
1	53	53	2	1	No-Motion	0.0316	2	2
1	9	6	1	1	No-Motion	0	1	2
1	20	20	2	1	No-Motion	0.0316	2	2
1	51	73	2	2	No-Motion	0.01	1	1
1	67	16	2	2	No-Motion	0.0032	1	2
1	90	25	2	2	No-Motion	0	1	1
1	45	45	2	1	No-Motion	0.0032	2	2
1	67	18	1	1	No-Motion	0.0032	1	1
1	63	33	2	2	No-Motion	0.0316	1	1
1	44	44	1	2	No-Motion	0.0032	2	2
1	65	79	2	2	No-Motion	0.0316	1	1
1	73	51	2	2	No-Motion	0.0316	1	1
1	70	70	2	1	No-Motion	0.0032	2	2
1	50	50	2	1	No-Motion	0.0032	2	2
1	10	38	2	2	No-Motion	0.1	1	1
1	10	10	1	2	No-Motion	0.1	2	2
1	81	81	1	2	No-Motion	0.01	2	2
1	16	16	2	1	No-Motion	0.1	2	2
1	17	17	1	2	No-Motion	0.0032	2	2
1	80	80	1	2	No-Motion	0	2	2
1	25	78	2	2	No-Motion	0.0032	1	1
1	76	32	2	2	No-Motion	0.0316	1	1
1	24	24	2	1	No-Motion	0.0032	2	2
1	84	12	2	2	No-Motion	0.01	1	1
1	44	44	2	1	No-Motion	0	2	1
1	66	20	1	1	No-Motion	0.1	1	1
1	71	71	1	2	No-Motion	0.0316	2	2
1	26	91	1	1	No-Motion	0.1	1	1
1	11	29	1	1	No-Motion	0.01	1	1
1	25	91	2	2	No-Motion	0.01	1	1
1	71	71	2	1	No-Motion	0.0032	2	2
1	50	50	2	1	No-Motion	0.01	2	2
1	56	85	2	2	No-Motion	0.1	1	1
1	51	6	1	1	No-Motion	0.01	1	1
1	67	16	2	2	No-Motion	0	1	1
1	68	68	2	1	No-Motion	0.0032	2	2
1	69	69	2	1	No-Motion	0	2	1
1	82	55	2	2	No-Motion	0.01	1	1
1	32	81	2	2	No-Motion	0.1	1	1
1	16	16	2	1	No-Motion	0.01	2	2
1	32	76	2	2	No-Motion	0.01	1	1
1	40	48	2	2	No-Motion	0.1	1	1
1	35	35	1	2	No-Motion	0.01	2	2
1	20	20	1	2	No-Motion	0.1	2	2
1	43	43	2	1	No-Motion	0.0032	2	2
1	73	39	2	2	No-Motion	0.01	1	1
1	41	41	2	1	No-Motion	0.01	2	2
1	9	6	1	1	No-Motion	0.0032	1	1
1	91	26	1	1	No-Motion	0.0316	1	1
1	3	31	2	2	No-Motion	0.0316	1	1
1	26	55	1	1	No-Motion	0.0032	1	2
1	88	88	2	1	No-Motion	0.01	2	2
1	49	49	1	2	No-Motion	0.01	2	2
1	24	24	2	1	No-Motion	0.01	2	2
1	51	20	1	1	No-Motion	0.0032	1	1
1	5	65	2	2	No-Motion	0	1	2
1	73	39	2	2	No-Motion	0.0316	1	1
1	30	32	2	2	No-Motion	0.0032	1	1
1	25	15	2	2	No-Motion	0.0032	1	1
1	34	64	1	1	No-Motion	0	1	2
1	7	7	1	2	No-Motion	0.01	2	1
1	56	56	1	2	No-Motion	0.0032	2	2
1	56	56	1	2	No-Motion	0.1	2	2
1	9	9	2	1	No-Motion	0.1	2	2
1	10	10	2	1	No-Motion	0.01	2	0
1	42	42	2	1	No-Motion	0.0316	2	2
1	77	77	1	2	No-Motion	0.1	2	2
1	26	52	1	1	No-Motion	0	1	1
1	17	17	2	1	No-Motion	0.0316	2	2
1	25	73	1	1	No-Motion	0.1	1	1
1	45	45	2	1	No-Motion	0	2	1
1	42	42	2	1	No-Motion	0	2	1
1	73	25	1	1	No-Motion	0.0316	1	1
1	23	89	1	1	No-Motion	0.01	1	1
1	51	20	1	1	No-Motion	0	1	2
1	41	41	1	2	No-Motion	0.0316	2	2
1	88	88	1	2	No-Motion	0.01	2	2
1	58	13	2	2	No-Motion	0.1	1	1
1	9	9	1	2	No-Motion	0.01	2	1
1	84	12	2	2	No-Motion	0	1	2
1	70	70	1	2	No-Motion	0.0032	2	2
1	9	6	1	1	No-Motion	0.0316	1	1
1	29	61	1	1	No-Motion	0.0032	1	2
1	39	39	2	1	No-Motion	0.1	2	2
1	49	49	1	2	No-Motion	0	2	2
1	75	39	1	1	No-Motion	0.1	1	1
1	67	14	2	2	No-Motion	0.1	1	1
1	67	16	2	2	No-Motion	0.0316	1	1
1	57	22	1	1	No-Motion	0.0032	1	2
1	71	37	2	2	No-Motion	0.0316	1	1
1	52	84	1	1	No-Motion	0.01	1	1
1	44	44	2	1	No-Motion	0.01	2	2
1	71	71	2	1	No-Motion	0.0316	2	2
1	39	39	2	1	No-Motion	0.01	2	2
1	45	45	1	2	No-Motion	0.0032	2	2
1	43	43	1	2	No-Motion	0	2	2
1	53	7	1	1	No-Motion	0.0032	1	1
1	80	28	2	2	No-Motion	0.01	1	1
1	88	88	1	2	No-Motion	0.1	2	2
1	71	37	2	2	No-Motion	0.1	1	1
1	60	28	2	2	No-Motion	0.0316	1	1
1	67	14	2	2	No-Motion	0.0316	1	1
1	2	2	1	2	No-Motion	0.0032	2	1
1	56	56	2	1	No-Motion	0.1	2	2
1	69	69	2	1	No-Motion	0.1	2	2
1	21	69	1	1	No-Motion	0.01	1	1
1	56	56	2	1	No-Motion	0.0032	2	1
1	68	68	1	2	No-Motion	0.01	2	2
1	76	61	2	2	No-Motion	0.1	1	1
1	80	80	2	1	No-Motion	0.1	2	2
1	57	57	2	1	No-Motion	0	2	2
1	56	89	1	1	No-Motion	0.01	1	1
1	11	11	2	1	No-Motion	0	2	2
1	89	23	1	1	No-Motion	0.1	1	1
1	17	17	1	2	No-Motion	0.0316	2	2
1	52	26	1	1	No-Motion	0.1	1	1
1	41	41	1	2	No-Motion	0.01	2	1
1	3	31	2	2	No-Motion	0.01	1	1
1	37	37	2	1	No-Motion	0	2	1
1	88	88	1	2	No-Motion	0.0316	2	2
1	7	7	2	1	No-Motion	0.0316	2	2
1	11	11	1	2	No-Motion	0.0316	2	2
1	10	38	2	2	No-Motion	0	1	1
1	35	35	1	2	No-Motion	0.0032	2	1
1	20	20	1	2	No-Motion	0.0316	2	2
1	37	37	2	1	No-Motion	0.01	2	2
1	46	46	2	1	No-Motion	0.1	2	2
1	87	39	1	1	No-Motion	0	1	2
1	28	60	2	2	No-Motion	0.01	1	1
1	28	80	2	2	No-Motion	0	1	2
1	49	49	2	1	No-Motion	0.01	2	2
1	10	10	1	2	No-Motion	0.0032	2	2
1	81	81	1	2	No-Motion	0	2	2
1	50	50	1	2	No-Motion	0.1	2	2
1	24	19	1	1	No-Motion	0.1	1	1
1	25	4	2	2	No-Motion	0.0032	1	1
1	53	53	1	2	No-Motion	0	2	1
1	46	46	2	1	No-Motion	0.0032	2	2
1	2	2	2	1	No-Motion	0.0316	2	2
1	32	76	2	2	No-Motion	0.1	1	1
1	24	19	1	1	No-Motion	0.0316	1	1
1	43	43	1	2	No-Motion	0.1	2	2
1	77	77	1	2	No-Motion	0.0032	2	2
1	35	35	2	1	No-Motion	0.0316	2	2
1	45	45	1	2	No-Motion	0.01	2	2
1	6	9	1	1	No-Motion	0.1	1	1
1	32	81	2	2	No-Motion	0.0316	1	1
1	51	6	1	1	No-Motion	0.0032	1	2
1	24	24	2	1	No-Motion	0	2	1
1	17	17	1	2	No-Motion	0	2	2
1	82	55	2	2	No-Motion	0.1	1	2
1	92	52	1	1	No-Motion	0.1	1	1
1	77	77	2	1	No-Motion	0.0316	2	2
1	1	6	1	1	No-Motion	0	1	1
1	7	7	2	1	No-Motion	0.0032	2	1
1	70	70	1	2	No-Motion	0.01	2	1
1	37	37	1	2	No-Motion	0	2	2
1	8	8	2	1	No-Motion	0.0032	2	2
1	20	66	1	1	No-Motion	0	1	2
1	51	6	1	1	No-Motion	0.1	1	1
1	49	49	2	1	No-Motion	0.0316	2	2
1	6	1	1	1	No-Motion	0.1	1	1
1	53	7	1	1	No-Motion	0.1	1	1
1	4	4	2	1	No-Motion	0.0032	2	2
1	20	51	1	1	No-Motion	0.1	1	1
1	9	9	2	1	No-Motion	0.0032	2	2
1	46	46	1	2	No-Motion	0.0032	2	2
1	82	39	2	2	No-Motion	0.01	1	1
1	28	60	2	2	No-Motion	0.1	1	1
1	89	56	1	1	No-Motion	0.0316	1	1
1	20	20	2	1	No-Motion	0.0032	2	2
1	47	36	1	1	No-Motion	0.0032	1	2
1	86	86	2	1	No-Motion	0.1	2	2
1	70	70	2	1	No-Motion	0	2	2
1	82	39	2	2	No-Motion	0	1	1
1	27	54	1	1	No-Motion	0.1	1	1
1	39	74	2	2	No-Motion	0.0032	1	1
1	36	47	1	1	No-Motion	0.1	1	1
1	16	16	1	2	No-Motion	0	2	2
1	9	9	2	1	No-Motion	0.0316	2	2
1	69	69	2	1	No-Motion	0.0316	2	2
1	20	55	1	1	No-Motion	0	1	1
1	70	70	2	1	No-Motion	0.0316	2	2
1	25	90	2	2	No-Motion	0.01	1	1
1	16	67	2	2	No-Motion	0.1	1	1
1	32	81	2	2	No-Motion	0	1	1
1	86	86	2	1	No-Motion	0.01	2	1
1	53	53	2	1	No-Motion	0	2	1
1	26	55	1	1	No-Motion	0.0316	1	1
1	37	37	1	2	No-Motion	0.0316	2	2
1	17	17	2	1	No-Motion	0.1	2	2
1	81	81	2	1	No-Motion	0.0032	2	2
1	24	19	1	1	No-Motion	0	1	2
1	91	26	1	1	No-Motion	0.0032	1	2
1	51	84	2	2	No-Motion	0.1	1	1
1	6	6	2	1	No-Motion	0.1	2	2
1	76	61	2	2	No-Motion	0	1	2
1	7	7	1	2	No-Motion	0.0316	2	2
1	44	44	1	2	No-Motion	0.1	2	2
1	53	53	1	2	No-Motion	0.0032	2	1
1	42	42	1	2	No-Motion	0	2	1
1	39	39	1	2	No-Motion	0.0032	2	1
1	48	39	1	1	No-Motion	0.0316	1	1
1	53	53	2	1	No-Motion	0.01	2	2
1	68	68	1	2	No-Motion	0.0032	2	2
1	72	69	2	2	No-Motion	0.01	1	1
1	60	26	1	1	No-Motion	0.1	1	1
1	6	6	2	1	No-Motion	0.0032	2	1
1	24	24	2	1	No-Motion	0.0316	2	2
1	4	4	1	2	No-Motion	0.1	2	2
1	51	84	2	2	No-Motion	0.01	1	1
1	59	55	1	1	No-Motion	0	1	1
1	32	30	2	2	No-Motion	0.01	1	1
1	73	39	2	2	No-Motion	0.0032	1	1
1	46	46	2	1	No-Motion	0.01	2	2
1	60	28	2	2	No-Motion	0	1	2
1	41	35	1	1	No-Motion	0	1	2
1	4	4	1	2	No-Motion	0.0316	2	2
1	48	39	1	1	No-Motion	0	1	2
1	41	41	2	1	No-Motion	0	2	2
1	57	22	1	1	No-Motion	0.01	1	1
1	39	39	2	1	No-Motion	0	2	1
1	81	81	2	1	No-Motion	0.01	2	2
1	1	6	1	1	No-Motion	0.0032	1	2
1	65	79	2	2	No-Motion	0.0032	1	1
1	52	92	1	1	No-Motion	0.01	1	1
1	7	53	1	1	No-Motion	0.01	1	1
1	76	61	2	2	No-Motion	0.01	1	1
1	80	80	2	1	No-Motion	0.0032	2	2
1	39	74	2	2	No-Motion	0.0316	1	1
1	60	26	1	1	No-Motion	0.0316	1	1
1	67	14	2	2	No-Motion	0.0032	1	1
1	20	55	1	1	No-Motion	0.0032	1	2
1	64	34	1	1	No-Motion	0.01	1	2
1	90	25	2	2	No-Motion	0.0032	1	2
1	35	35	2	1	No-Motion	0.01	2	2
1	35	35	1	2	No-Motion	0.1	2	2
1	45	45	2	1	No-Motion	0.01	2	2
1	42	42	2	1	No-Motion	0.01	2	2
1	27	54	1	1	No-Motion	0.0032	1	0
1	4	4	1	2	No-Motion	0.01	2	2
1	86	86	2	1	No-Motion	0.0316	2	2
1	9	9	1	2	No-Motion	0.0032	2	2
1	56	56	1	2	No-Motion	0.01	2	1
1	50	50	1	2	No-Motion	0.01	2	2
1	89	56	1	1	No-Motion	0.1	1	1
1	88	88	1	2	No-Motion	0	2	2
1	80	80	2	1	No-Motion	0.01	2	2
1	44	44	1	2	No-Motion	0	2	2
1	21	69	1	1	No-Motion	0.0032	1	2
1	73	51	2	2	No-Motion	0	1	2
1	70	70	1	2	No-Motion	0	2	1
1	75	39	1	1	No-Motion	0.0316	1	1
1	20	20	2	1	No-Motion	0.1	2	2
1	80	80	1	2	No-Motion	0.1	2	2
1	6	58	1	1	No-Motion	0.01	1	1
1	55	59	1	1	No-Motion	0.1	1	1
1	62	33	2	2	No-Motion	0.0032	1	2
1	74	34	2	2	No-Motion	0.0032	1	1
1	80	80	2	1	No-Motion	0.0316	2	2
1	8	8	1	2	No-Motion	0.1	2	2
1	45	45	1	2	No-Motion	0.0316	2	2
1	82	39	2	2	No-Motion	0.1	1	1
1	71	37	2	2	No-Motion	0.01	1	1
1	62	33	2	2	No-Motion	0.01	1	2
1	20	20	1	2	No-Motion	0.0032	2	2
1	15	25	2	2	No-Motion	0.1	1	1
1	2	2	2	1	No-Motion	0	2	2
1	73	25	1	1	No-Motion	0	1	2
1	86	86	2	1	No-Motion	0.0032	2	2
1	39	48	1	1	No-Motion	0.1	1	1
1	12	84	2	2	No-Motion	0.1	1	1
1	44	44	2	1	No-Motion	0.1	2	2
1	84	52	1	1	No-Motion	0.1	1	1
1	44	44	2	1	No-Motion	0.0316	2	2
1	90	26	2	2	No-Motion	0.0032	1	2
1	20	20	1	2	No-Motion	0	2	2
1	71	37	2	2	No-Motion	0.0032	1	2
1	35	47	2	2	No-Motion	0.0316	1	1
1	11	29	1	1	No-Motion	0.1	1	1
1	39	74	2	2	No-Motion	0	1	1
1	46	46	2	1	No-Motion	0	2	1
1	40	48	2	2	No-Motion	0.01	1	1
1	70	70	1	2	No-Motion	0.0316	2	2
1	6	6	1	2	No-Motion	0.0032	2	2
1	29	61	1	1	No-Motion	0.1	1	1
1	51	10	1	1	No-Motion	0.0032	1	1
1	70	70	2	1	No-Motion	0.1	2	2
1	20	20	2	1	No-Motion	0.01	2	2
1	60	26	1	1	No-Motion	0.01	1	1
1	47	36	1	1	No-Motion	0.01	1	1
1	20	66	1	1	No-Motion	0.0032	1	1
1	71	71	1	2	No-Motion	0.01	2	2
1	16	16	2	1	No-Motion	0.0032	2	2
1	42	42	1	2	No-Motion	0.01	2	2
1	52	92	1	1	No-Motion	0	1	1
1	35	47	2	2	No-Motion	0	1	1
1	57	57	2	1	No-Motion	0.01	2	2
1	16	16	1	2	No-Motion	0.01	2	2
1	25	4	2	2	No-Motion	0.1	1	1
1	50	50	1	2	No-Motion	0.0316	2	2
1	65	5	2	2	No-Motion	0.01	1	1
1	11	11	2	1	No-Motion	0.0316	2	1
1	26	90	2	2	No-Motion	0.1	1	1
1	17	17	1	2	No-Motion	0.1	2	2
1	48	39	1	1	No-Motion	0.0032	1	2
1	6	6	2	1	No-Motion	0.0316	2	2
1	25	91	2	2	No-Motion	0.0032	1	1
1	77	77	2	1	No-Motion	0.0032	2	2
1	25	15	2	2	No-Motion	0.0316	1	1
1	45	45	2	1	No-Motion	0.1	2	2
1	4	4	1	2	No-Motion	0.0032	2	2
1	59	55	1	1	No-Motion	0.0316	1	1
1	66	7	1	1	No-Motion	0.01	1	1
1	42	42	2	1	No-Motion	0.1	2	2
1	44	44	1	2	No-Motion	0.01	2	2
1	41	41	1	2	No-Motion	0	2	1
1	53	53	1	2	No-Motion	0.1	2	2
1	51	84	2	2	No-Motion	0.0316	1	1
1	70	70	2	1	No-Motion	0.01	2	2
1	8	8	1	2	No-Motion	0.0032	2	2
1	3	31	2	2	No-Motion	0.1	1	1
1	57	22	1	1	No-Motion	0	1	2
1	68	68	2	1	No-Motion	0	2	2
1	88	88	2	1	No-Motion	0.0316	2	2
1	27	54	1	1	No-Motion	0.0316	1	1
1	74	34	2	2	No-Motion	0.0316	1	1
1	10	38	2	2	No-Motion	0.0316	1	1
1	67	14	2	2	No-Motion	0	1	1
1	56	56	2	1	No-Motion	0.01	2	1
1	25	78	2	2	No-Motion	0.1	1	1
1	53	53	1	2	No-Motion	0.0316	2	2
1	8	8	1	2	No-Motion	0.01	2	2
1	24	24	1	2	No-Motion	0.0316	2	2
1	34	64	1	1	No-Motion	0.0032	1	2
1	10	10	2	1	No-Motion	0	2	2
1	11	29	1	1	No-Motion	0.0316	1	1
1	81	81	2	1	No-Motion	0.1	2	2
1	55	59	1	1	No-Motion	0.01	1	1
1	17	17	1	2	No-Motion	0.01	2	2
1	42	42	2	1	No-Motion	0.0032	2	1
1	81	32	2	2	No-Motion	0.01	1	1
1	89	56	1	1	No-Motion	0	1	1
1	69	69	2	1	No-Motion	0.01	2	2
1	68	68	1	2	No-Motion	0.1	2	2
1	49	49	1	2	No-Motion	0.0032	2	2
1	90	25	2	2	No-Motion	0.0316	1	1
1	82	39	2	2	No-Motion	0.0032	1	2
1	7	66	1	1	No-Motion	0	1	1
1	50	50	1	2	No-Motion	0.0032	2	2
1	47	35	2	2	No-Motion	0.01	1	1
1	50	50	1	2	No-Motion	0	2	2
1	34	74	2	2	No-Motion	0.01	1	1
1	71	71	2	1	No-Motion	0	2	2
1	26	52	1	1	No-Motion	0.01	1	1
1	30	32	2	2	No-Motion	0.0316	1	1
1	9	9	1	2	No-Motion	0.1	2	2
1	51	84	2	2	No-Motion	0	1	1
1	63	25	1	1	No-Motion	0	1	2
1	69	69	1	2	No-Motion	0	2	1
1	73	30	2	2	No-Motion	0.0032	1	1
1	53	7	1	1	No-Motion	0	1	2
1	49	49	2	1	No-Motion	0	2	2
1	4	4	1	2	No-Motion	0	2	2
1	6	6	2	1	No-Motion	0	2	2
1	59	55	1	1	No-Motion	0.0032	1	1
1	24	19	1	1	No-Motion	0.01	1	1
1	10	10	1	2	No-Motion	0	2	2
1	6	6	1	2	No-Motion	0.0316	2	1
1	76	61	2	2	No-Motion	0.0316	1	1
1	86	86	1	2	No-Motion	0.0316	2	2
1	38	83	1	1	No-Motion	0.01	1	1
1	56	85	2	2	No-Motion	0.01	1	2
1	52	92	1	1	No-Motion	0.0316	1	1
1	76	32	2	2	No-Motion	0	1	1
1	81	81	2	1	No-Motion	0.0316	2	2
1	7	66	1	1	No-Motion	0.1	1	1
1	13	58	2	2	No-Motion	0	1	2
1	43	43	1	2	No-Motion	0.0316	2	2
1	25	4	2	2	No-Motion	0.0316	1	1
1	51	6	1	1	No-Motion	0	1	2
1	2	2	2	1	No-Motion	0.1	2	2
1	16	16	1	2	No-Motion	0.1	2	2
1	24	24	1	2	No-Motion	0	2	2
1	87	39	1	1	No-Motion	0.1	1	1
1	24	19	1	1	No-Motion	0.0032	1	2
1	42	42	1	2	No-Motion	0.1	2	2
1	65	79	2	2	No-Motion	0	1	1
1	50	50	2	1	No-Motion	0.0316	2	2
1	6	6	2	1	No-Motion	0.01	2	2
1	28	80	2	2	No-Motion	0.0032	1	1
1	73	30	2	2	No-Motion	0.0316	1	1
1	88	88	1	2	No-Motion	0.0032	2	2
1	9	9	2	1	No-Motion	0.01	2	2
1	47	36	1	1	No-Motion	0	1	2
1	8	8	2	1	No-Motion	0	2	1
1	69	69	2	1	No-Motion	0.0032	2	1
1	61	29	1	1	No-Motion	0.01	1	1
1	51	6	1	1	No-Motion	0.0316	1	1
1	55	20	1	1	No-Motion	0.01	1	1
1	10	10	2	1	No-Motion	0.1	2	2
1	35	47	2	2	No-Motion	0.1	1	1
1	39	74	2	2	No-Motion	0.01	1	1
1	11	11	2	1	No-Motion	0.01	2	2
1	56	85	2	2	No-Motion	0	1	2
1	65	79	2	2	No-Motion	0.01	1	1
1	7	7	1	2	No-Motion	0.0032	2	2
1	71	71	2	1	No-Motion	0.01	2	2
1	43	43	2	1	No-Motion	0.0316	2	2
1	39	75	1	1	No-Motion	0.01	1	1
1	57	57	2	1	No-Motion	0.1	2	2
1	26	52	1	1	No-Motion	0.0316	1	1
1	9	9	1	2	No-Motion	0	2	2
1	49	49	1	2	No-Motion	0.1	2	2
1	56	56	1	2	No-Motion	0.0316	2	0
1	53	53	1	2	ObjectVA	0.01	2	2
1	36	47	1	1	ObjectVA	0.0316	1	1
1	3	31	2	2	ObjectVA	0.01	1	1
1	88	88	1	2	ObjectVA	0	2	1
1	43	43	1	2	ObjectVA	0	2	2
1	86	86	2	1	ObjectVA	0.0316	2	2
1	28	80	2	2	ObjectVA	0.0032	1	1
1	55	20	1	1	ObjectVA	0.0316	1	1
1	69	69	1	2	ObjectVA	0.0032	2	1
1	26	55	1	1	ObjectVA	0.0032	1	1
1	49	49	2	1	ObjectVA	0.1	2	2
1	6	6	1	2	ObjectVA	0	2	1
1	70	70	1	2	ObjectVA	0.1	2	2
1	9	9	1	2	ObjectVA	0.01	2	2
1	41	35	1	1	ObjectVA	0	1	2
1	32	30	2	2	ObjectVA	0.0316	1	1
1	82	55	2	2	ObjectVA	0.1	1	1
1	41	41	1	2	ObjectVA	0.0032	2	1
1	4	4	1	2	ObjectVA	0.1	2	2
1	41	41	1	2	ObjectVA	0.0316	2	2
1	15	25	2	2	ObjectVA	0.1	1	1
1	47	35	2	2	ObjectVA	0.01	1	1
1	55	20	1	1	ObjectVA	0.0032	1	2
1	50	50	1	2	ObjectVA	0	2	1
1	6	51	1	1	ObjectVA	0.01	1	1
1	32	81	2	2	ObjectVA	0.0316	1	1
1	44	44	1	2	ObjectVA	0.01	2	2
1	57	57	2	1	ObjectVA	0.0316	2	2
1	53	7	1	1	ObjectVA	0.1	1	1
1	8	8	2	1	ObjectVA	0.0316	2	2
1	35	35	2	1	ObjectVA	0.01	2	2
1	34	74	2	2	ObjectVA	0	1	1
1	2	2	1	2	ObjectVA	0.0316	2	2
1	33	62	2	2	ObjectVA	0.0032	1	2
1	69	69	1	2	ObjectVA	0.0316	2	2
1	90	25	2	2	ObjectVA	0.01	1	1
1	55	26	1	1	ObjectVA	0.1	1	1
1	5	65	2	2	ObjectVA	0.01	1	1
1	8	8	1	2	ObjectVA	0	2	2
1	24	24	2	1	ObjectVA	0.0032	2	1
1	6	6	1	2	ObjectVA	0.01	2	2
1	41	41	1	2	ObjectVA	0.1	2	2
1	9	9	1	2	ObjectVA	0	2	2
1	49	49	1	2	ObjectVA	0	2	2
1	39	74	2	2	ObjectVA	0	1	1
1	4	4	1	2	ObjectVA	0.0032	2	2
1	37	37	1	2	ObjectVA	0.1	2	2
1	35	35	1	2	ObjectVA	0.1	2	2
1	86	86	2	1	ObjectVA	0.0032	2	2
1	53	53	1	2	ObjectVA	0.1	2	2
1	57	57	2	1	ObjectVA	0.1	2	2
1	3	31	2	2	ObjectVA	0.1	1	1
1	11	29	1	1	ObjectVA	0.0316	1	1
1	67	18	1	1	ObjectVA	0.0316	1	1
1	17	17	2	1	ObjectVA	0.0316	2	2
1	26	55	1	1	ObjectVA	0	1	2
1	86	86	2	1	ObjectVA	0.01	2	1
1	8	8	2	1	ObjectVA	0.0032	2	1
1	48	40	2	2	ObjectVA	0.1	1	1
1	73	51	2	2	ObjectVA	0.0032	1	2
1	69	72	2	2	ObjectVA	0.0032	1	1
1	77	77	2	1	ObjectVA	0.01	2	2
1	39	39	1	2	ObjectVA	0	2	1
1	39	39	1	2	ObjectVA	0.0032	2	2
1	26	52	1	1	ObjectVA	0.1	1	1
1	50	50	1	2	ObjectVA	0.01	2	2
1	91	26	1	1	ObjectVA	0.01	1	1
1	43	43	2	1	ObjectVA	0.1	2	2
1	7	66	1	1	ObjectVA	0	1	1
1	73	39	2	2	ObjectVA	0.1	1	1
1	66	20	1	1	ObjectVA	0.0316	1	1
1	7	53	1	1	ObjectVA	0.0032	1	2
1	16	16	1	2	ObjectVA	0.1	2	2
1	83	38	1	1	ObjectVA	0.01	1	2
1	17	17	1	2	ObjectVA	0.1	2	2
1	42	42	2	1	ObjectVA	0.0032	2	2
1	66	20	1	1	ObjectVA	0	1	1
1	57	22	1	1	ObjectVA	0	1	2
1	41	41	1	2	ObjectVA	0.01	2	1
1	20	20	2	1	ObjectVA	0.01	2	2
1	50	50	2	1	ObjectVA	0.1	2	2
1	34	64	1	1	ObjectVA	0.1	1	1
1	2	2	2	1	ObjectVA	0.1	2	2
1	8	8	2	1	ObjectVA	0.1	2	2
1	45	45	1	2	ObjectVA	0.01	2	2
1	91	26	1	1	ObjectVA	0.1	1	1
1	73	30	2	2	ObjectVA	0	1	1
1	24	19	1	1	ObjectVA	0.0316	1	1
1	34	74	2	2	ObjectVA	0.0316	1	1
1	82	55	2	2	ObjectVA	0.01	1	1
1	67	16	2	2	ObjectVA	0.01	1	1
1	16	16	2	1	ObjectVA	0.1	2	2
1	61	29	1	1	ObjectVA	0.0316	1	1
1	47	35	2	2	ObjectVA	0	1	1
1	20	66	1	1	ObjectVA	0.1	1	1
1	68	68	2	1	ObjectVA	0	2	2
1	37	71	2	2	ObjectVA	0.0316	1	1
1	24	24	2	1	ObjectVA	0.01	2	2
1	24	24	1	2	ObjectVA	0.0316	2	2
1	58	13	2	2	ObjectVA	0.01	1	2
1	32	76	2	2	ObjectVA	0.0032	1	2
1	84	12	2	2	ObjectVA	0.1	1	1
1	24	19	1	1	ObjectVA	0	1	2
1	66	20	1	1	ObjectVA	0.0032	1	2
1	70	70	1	2	ObjectVA	0.01	2	2
1	49	49	1	2	ObjectVA	0.0316	2	2
1	58	6	1	1	ObjectVA	0.0032	1	2
1	14	67	2	2	ObjectVA	0.0032	1	2
1	28	80	2	2	ObjectVA	0	1	1
1	45	45	1	2	ObjectVA	0.0316	2	2
1	45	45	2	1	ObjectVA	0.0032	2	2
1	46	46	1	2	ObjectVA	0.0316	2	2
1	34	74	2	2	ObjectVA	0.0032	1	1
1	80	80	2	1	ObjectVA	0.0316	2	2
1	6	6	1	2	ObjectVA	0.0032	2	2
1	79	65	2	2	ObjectVA	0.0316	1	1
1	41	41	1	2	ObjectVA	0	2	1
1	61	76	2	2	ObjectVA	0.01	1	1
1	24	24	2	1	ObjectVA	0	2	2
1	4	4	2	1	ObjectVA	0.0316	2	2
1	90	25	2	2	ObjectVA	0	1	2
1	57	57	2	1	ObjectVA	0.01	2	2
1	39	75	1	1	ObjectVA	0	1	2
1	30	32	2	2	ObjectVA	0.01	1	1
1	25	63	1	1	ObjectVA	0.1	1	1
1	5	65	2	2	ObjectVA	0.0316	1	1
1	77	77	2	1	ObjectVA	0.0316	2	2
1	63	25	1	1	ObjectVA	0.01	1	1
1	61	76	2	2	ObjectVA	0.1	1	1
1	81	81	2	1	ObjectVA	0.0316	2	2
1	39	39	2	1	ObjectVA	0	2	1
1	45	45	2	1	ObjectVA	0.1	2	2
1	2	2	2	1	ObjectVA	0.01	2	2
1	17	17	1	2	ObjectVA	0.0316	2	2
1	57	57	2	1	ObjectVA	0	2	2
1	59	55	1	1	ObjectVA	0	1	2
1	51	84	2	2	ObjectVA	0	1	2
1	90	26	2	2	ObjectVA	0	1	2
1	69	69	2	1	ObjectVA	0.0316	2	2
1	58	13	2	2	ObjectVA	0.1	1	1
1	35	47	2	2	ObjectVA	0.1	1	1
1	64	34	1	1	ObjectVA	0.01	1	1
1	88	88	1	2	ObjectVA	0.01	2	1
1	56	56	1	2	ObjectVA	0.0316	2	2
1	6	51	1	1	ObjectVA	0.1	1	1
1	71	37	2	2	ObjectVA	0.01	1	1
1	9	6	1	1	ObjectVA	0.0032	1	2
1	11	29	1	1	ObjectVA	0.0032	1	2
1	61	29	1	1	ObjectVA	0.0032	1	2
1	16	67	2	2	ObjectVA	0.0032	1	2
1	32	30	2	2	ObjectVA	0	1	1
1	39	39	1	2	ObjectVA	0.1	2	2
1	42	42	1	2	ObjectVA	0.0032	2	2
1	73	30	2	2	ObjectVA	0.01	1	1
1	63	33	2	2	ObjectVA	0.1	1	1
1	38	83	1	1	ObjectVA	0	1	2
1	27	54	1	1	ObjectVA	0.0316	1	1
1	21	69	1	1	ObjectVA	0.01	1	1
1	90	25	2	2	ObjectVA	0.1	1	1
1	56	56	1	2	ObjectVA	0.01	2	1
1	25	4	2	2	ObjectVA	0.0032	1	1
1	70	70	2	1	ObjectVA	0	2	2
1	25	15	2	2	ObjectVA	0.0032	1	2
1	36	47	1	1	ObjectVA	0	1	2
1	86	86	2	1	ObjectVA	0	2	1
1	42	42	1	2	ObjectVA	0	2	1
1	80	28	2	2	ObjectVA	0.01	1	1
1	84	51	2	2	ObjectVA	0.1	1	1
1	25	4	2	2	ObjectVA	0.1	1	1
1	52	92	1	1	ObjectVA	0	1	1
1	34	64	1	1	ObjectVA	0	1	2
1	2	2	1	2	ObjectVA	0.0032	2	2
1	51	6	1	1	ObjectVA	0.0032	1	2
1	60	28	2	2	ObjectVA	0.01	1	2
1	79	65	2	2	ObjectVA	0	1	0
1	41	35	1	1	ObjectVA	0.0316	1	2
1	90	25	2	2	ObjectVA	0.0032	1	1
1	90	26	2	2	ObjectVA	0.0032	1	1
1	74	34	2	2	ObjectVA	0.1	1	1
1	16	67	2	2	ObjectVA	0.0316	1	1
1	51	73	2	2	ObjectVA	0.1	1	1
1	57	57	1	2	ObjectVA	0.0032	2	2
1	17	17	1	2	ObjectVA	0	2	1
1	69	69	2	1	ObjectVA	0.01	2	2
1	35	41	1	1	ObjectVA	0.01	1	2
1	16	16	2	1	ObjectVA	0	2	1
1	50	50	2	1	ObjectVA	0	2	1
1	87	39	1	1	ObjectVA	0.01	1	1
1	71	71	2	1	ObjectVA	0.0032	2	2
1	91	26	1	1	ObjectVA	0.0032	1	1
1	38	83	1	1	ObjectVA	0.0032	1	2
1	11	11	1	2	ObjectVA	0	2	1
1	71	71	2	1	ObjectVA	0	2	2
1	81	81	1	2	ObjectVA	0.1	2	2
1	69	69	1	2	ObjectVA	0	2	2
1	39	39	2	1	ObjectVA	0.0316	2	2
1	41	41	2	1	ObjectVA	0.0032	2	2
1	11	11	1	2	ObjectVA	0.0316	2	2
1	44	44	2	1	ObjectVA	0.1	2	2
1	10	38	2	2	ObjectVA	0.1	1	1
1	80	80	2	1	ObjectVA	0.1	2	2
1	81	81	1	2	ObjectVA	0.0032	2	2
1	24	24	1	2	ObjectVA	0.1	2	2
1	77	77	2	1	ObjectVA	0.1	2	2
1	90	26	2	2	ObjectVA	0.0316	1	1
1	4	4	1	2	ObjectVA	0	2	2
1	39	39	2	1	ObjectVA	0.0032	2	1
1	53	53	2	1	ObjectVA	0.1	2	2
1	7	7	2	1	ObjectVA	0.1	2	2
1	68	68	1	2	ObjectVA	0.01	2	2
1	39	74	2	2	ObjectVA	0.0316	1	1
1	57	57	1	2	ObjectVA	0.0316	2	2
1	10	38	2	2	ObjectVA	0.0316	1	1
1	69	21	1	1	ObjectVA	0.0316	1	1
1	42	42	2	1	ObjectVA	0.0316	2	2
1	91	25	2	2	ObjectVA	0.0316	1	1
1	4	4	1	2	ObjectVA	0.0316	2	2
1	52	84	1	1	ObjectVA	0	1	1
1	20	20	1	2	ObjectVA	0	2	1
1	46	46	1	2	ObjectVA	0.0032	2	2
1	32	76	2	2	ObjectVA	0.0316	1	1
1	56	89	1	1	ObjectVA	0.0032	1	2
1	35	35	1	2	ObjectVA	0.0316	2	2
1	86	86	1	2	ObjectVA	0.01	2	2
1	51	6	1	1	ObjectVA	0	1	1
1	39	39	1	2	ObjectVA	0.01	2	1
1	56	89	1	1	ObjectVA	0.0316	1	1
1	2	2	2	1	ObjectVA	0.0316	2	2
1	13	58	2	2	ObjectVA	0.0032	1	2
1	80	80	1	2	ObjectVA	0.0316	2	2
1	42	42	2	1	ObjectVA	0.1	2	2
1	39	48	1	1	ObjectVA	0.1	1	1
1	4	4	1	2	ObjectVA	0.01	2	2
1	44	44	2	1	ObjectVA	0.0032	2	2
1	23	89	1	1	ObjectVA	0	1	2
1	1	6	1	1	ObjectVA	0.01	1	1
1	9	9	1	2	ObjectVA	0.0316	2	2
1	24	24	1	2	ObjectVA	0.01	2	2
1	13	58	2	2	ObjectVA	0.0316	1	1
1	20	20	1	2	ObjectVA	0.01	2	2
1	33	62	2	2	ObjectVA	0.1	1	1
1	71	71	1	2	ObjectVA	0.0316	2	2
1	73	51	2	2	ObjectVA	0.01	1	1
1	10	10	2	1	ObjectVA	0.0316	2	2
1	69	72	2	2	ObjectVA	0	1	2
1	71	71	2	1	ObjectVA	0.01	2	2
1	9	9	1	2	ObjectVA	0.1	2	2
1	25	78	2	2	ObjectVA	0.1	1	1
1	7	7	2	1	ObjectVA	0.0316	2	2
1	50	50	2	1	ObjectVA	0.0316	2	2
1	8	8	1	2	ObjectVA	0.01	2	2
1	66	7	1	1	ObjectVA	0.01	1	1
1	25	63	1	1	ObjectVA	0	1	2
1	71	71	2	1	ObjectVA	0.1	2	2
1	25	15	2	2	ObjectVA	0.01	1	1
1	10	10	2	1	ObjectVA	0.1	2	2
1	35	35	2	1	ObjectVA	0	2	1
1	51	6	1	1	ObjectVA	0.0316	1	1
1	23	89	1	1	ObjectVA	0.01	1	1
1	51	20	1	1	ObjectVA	0.1	1	1
1	53	53	1	2	ObjectVA	0.0032	2	1
1	68	68	1	2	ObjectVA	0.0032	2	2
1	6	58	1	1	ObjectVA	0.01	1	2
1	54	27	1	1	ObjectVA	0.01	1	1
1	68	68	2	1	ObjectVA	0.0316	2	2
1	24	24	2	1	ObjectVA	0.0316	2	2
1	9	6	1	1	ObjectVA	0.01	1	1
1	24	24	1	2	ObjectVA	0.0032	2	1
1	67	18	1	1	ObjectVA	0.0032	1	2
1	52	92	1	1	ObjectVA	0.0032	1	1
1	11	11	1	2	ObjectVA	0.1	2	2
1	43	43	2	1	ObjectVA	0.01	2	2
1	85	56	2	2	ObjectVA	0	1	1
1	88	88	2	1	ObjectVA	0	2	1
1	24	24	2	1	ObjectVA	0.1	2	2
1	6	6	2	1	ObjectVA	0.01	2	2
1	37	37	2	1	ObjectVA	0	2	1
1	80	80	2	1	ObjectVA	0	2	2
1	3	31	2	2	ObjectVA	0	1	1
1	43	43	1	2	ObjectVA	0.0032	2	2
1	2	2	2	1	ObjectVA	0.0032	2	2
1	38	83	1	1	ObjectVA	0.1	1	1
1	39	39	2	1	ObjectVA	0.1	2	2
1	7	7	1	2	ObjectVA	0.01	2	2
1	18	67	1	1	ObjectVA	0.1	1	1
1	80	80	1	2	ObjectVA	0	2	2
1	12	84	2	2	ObjectVA	0.0316	1	1
1	39	39	2	1	ObjectVA	0.01	2	2
1	70	70	1	2	ObjectVA	0.0032	2	2
1	4	4	2	1	ObjectVA	0	2	2
1	37	37	2	1	ObjectVA	0.1	2	2
1	26	60	1	1	ObjectVA	0	1	2
1	33	63	2	2	ObjectVA	0	1	2
1	49	49	1	2	ObjectVA	0.0032	2	2
1	88	88	2	1	ObjectVA	0.0032	2	2
1	46	46	2	1	ObjectVA	0.01	2	1
1	24	19	1	1	ObjectVA	0.0032	1	2
1	11	11	2	1	ObjectVA	0.0316	2	2
1	7	7	1	2	ObjectVA	0.0032	2	2
1	16	16	1	2	ObjectVA	0	2	2
1	81	81	2	1	ObjectVA	0.0032	2	2
1	49	49	1	2	ObjectVA	0.1	2	2
1	10	10	1	2	ObjectVA	0.0032	2	2
1	20	20	1	2	ObjectVA	0.1	2	2
1	85	56	2	2	ObjectVA	0.1	1	1
1	37	37	2	1	ObjectVA	0.0032	2	1
1	59	55	1	1	ObjectVA	0.0316	1	1
1	76	61	2	2	ObjectVA	0.0032	1	1
1	44	44	2	1	ObjectVA	0.0316	2	2
1	11	11	2	1	ObjectVA	0.0032	2	2
1	30	32	2	2	ObjectVA	0.1	1	1
1	9	9	2	1	ObjectVA	0	2	2
1	33	62	2	2	ObjectVA	0.0316	1	1
1	81	81	1	2	ObjectVA	0	2	2
1	36	47	1	1	ObjectVA	0.0032	1	2
1	27	54	1	1	ObjectVA	0	1	2
1	44	44	1	2	ObjectVA	0.0316	2	2
1	35	35	2	1	ObjectVA	0.1	2	2
1	47	35	2	2	ObjectVA	0.0032	1	1
1	42	42	2	1	ObjectVA	0.01	2	2
1	73	51	2	2	ObjectVA	0	1	1
1	45	45	1	2	ObjectVA	0	2	2
1	24	19	1	1	ObjectVA	0.01	1	1
1	25	4	2	2	ObjectVA	0	1	2
1	46	46	2	1	ObjectVA	0.0316	2	2
1	49	49	2	1	ObjectVA	0.01	2	2
1	41	41	2	1	ObjectVA	0	2	2
1	1	6	1	1	ObjectVA	0.0316	1	1
1	49	49	1	2	ObjectVA	0.01	2	2
1	44	44	2	1	ObjectVA	0.01	2	2
1	72	69	2	2	ObjectVA	0.1	1	1
1	73	25	1	1	ObjectVA	0.0032	1	2
1	53	53	1	2	ObjectVA	0.0316	2	2
1	39	74	2	2	ObjectVA	0.0032	1	1
1	10	38	2	2	ObjectVA	0.0032	1	1
1	32	30	2	2	ObjectVA	0.0032	1	1
1	6	6	2	1	ObjectVA	0	2	2
1	28	60	2	2	ObjectVA	0.0032	1	1
1	45	45	2	1	ObjectVA	0.01	2	2
1	44	44	1	2	ObjectVA	0.1	2	2
1	53	53	2	1	ObjectVA	0.0032	2	1
1	25	63	1	1	ObjectVA	0.0316	1	1
1	91	26	1	1	ObjectVA	0.0316	1	1
1	14	67	2	2	ObjectVA	0	1	2
1	65	5	2	2	ObjectVA	0.1	1	1
1	17	17	1	2	ObjectVA	0.01	2	2
1	76	61	2	2	ObjectVA	0	1	1
1	69	21	1	1	ObjectVA	0	1	1
1	28	60	2	2	ObjectVA	0	1	1
1	25	15	2	2	ObjectVA	0	1	0
1	1	6	1	1	ObjectVA	0.1	1	1
1	88	88	1	2	ObjectVA	0.0316	2	2
1	2	2	2	1	ObjectVA	0	2	2
1	38	83	1	1	ObjectVA	0.0316	1	1
1	71	71	2	1	ObjectVA	0.0316	2	2
1	69	69	1	2	ObjectVA	0.1	2	2
1	35	35	2	1	ObjectVA	0.0032	2	1
1	46	46	2	1	ObjectVA	0.1	2	2
1	16	16	2	1	ObjectVA	0.0032	2	2
1	44	44	1	2	ObjectVA	0	2	2
1	37	71	2	2	ObjectVA	0.0032	1	2
1	39	73	2	2	ObjectVA	0	1	1
1	44	44	2	1	ObjectVA	0	2	1
1	44	44	1	2	ObjectVA	0.0032	2	1
1	68	68	2	1	ObjectVA	0.1	2	2
1	51	20	1	1	ObjectVA	0	1	2
1	16	16	2	1	ObjectVA	0.01	2	2
1	38	10	2	2	ObjectVA	0.01	1	1
1	20	55	1	1	ObjectVA	0.1	1	1
1	26	60	1	1	ObjectVA	0.1	1	1
1	68	68	2	1	ObjectVA	0.01	2	2
1	19	24	1	1	ObjectVA	0.1	1	1
1	32	81	2	2	ObjectVA	0.0032	1	1
1	25	78	2	2	ObjectVA	0.01	1	1
1	87	39	1	1	ObjectVA	0.1	1	1
1	87	39	1	1	ObjectVA	0.0032	1	2
1	17	17	2	1	ObjectVA	0	2	1
1	13	58	2	2	ObjectVA	0	1	1
1	9	9	2	1	ObjectVA	0.1	2	2
1	7	7	1	2	ObjectVA	0	2	2
1	37	71	2	2	ObjectVA	0	1	1
1	39	82	2	2	ObjectVA	0.01	1	1
1	11	11	2	1	ObjectVA	0.01	2	2
1	33	62	2	2	ObjectVA	0	1	2
1	59	55	1	1	ObjectVA	0.01	1	1
1	37	37	1	2	ObjectVA	0.0316	2	2
1	67	18	1	1	ObjectVA	0	1	1
1	7	66	1	1	ObjectVA	0.0032	1	1
1	75	39	1	1	ObjectVA	0.1	1	1
1	23	89	1	1	ObjectVA	0.0316	1	1
1	43	43	1	2	ObjectVA	0.1	2	2
1	58	6	1	1	ObjectVA	0.1	1	1
1	50	50	2	1	ObjectVA	0.0032	2	1
1	52	84	1	1	ObjectVA	0.0316	1	1
1	70	70	2	1	ObjectVA	0.0032	2	1
1	73	51	2	2	ObjectVA	0.0316	1	1
1	80	80	2	1	ObjectVA	0.01	2	2
1	77	77	1	2	ObjectVA	0	2	2
1	69	69	1	2	ObjectVA	0.01	2	2
1	91	25	2	2	ObjectVA	0.1	1	1
1	16	67	2	2	ObjectVA	0.1	1	1
1	10	51	1	1	ObjectVA	0.1	1	1
1	25	73	1	1	ObjectVA	0.1	1	1
1	39	48	1	1	ObjectVA	0	1	1
1	51	20	1	1	ObjectVA	0.0316	1	1
1	50	50	2	1	ObjectVA	0.01	2	2
1	82	39	2	2	ObjectVA	0.1	1	1
1	87	39	1	1	ObjectVA	0	1	1
1	77	77	1	2	ObjectVA	0.1	2	2
1	6	6	2	1	ObjectVA	0.0032	2	2
1	88	88	2	1	ObjectVA	0.0316	2	2
1	69	72	2	2	ObjectVA	0.0316	1	1
1	10	10	2	1	ObjectVA	0	2	2
1	51	20	1	1	ObjectVA	0.01	1	1
1	46	46	1	2	ObjectVA	0.1	2	2
1	77	77	1	2	ObjectVA	0.01	2	2
1	7	53	1	1	ObjectVA	0	1	1
1	40	48	2	2	ObjectVA	0	1	1
1	7	66	1	1	ObjectVA	0.1	1	1
1	88	88	1	2	ObjectVA	0.1	2	2
1	43	43	1	2	ObjectVA	0.01	2	2
1	52	26	1	1	ObjectVA	0.0316	1	1
1	8	8	2	1	ObjectVA	0	2	2
1	51	20	1	1	ObjectVA	0.0032	1	1
1	23	89	1	1	ObjectVA	0.0032	1	1
1	34	64	1	1	ObjectVA	0.0032	1	2
1	37	71	2	2	ObjectVA	0.1	1	1
1	81	32	2	2	ObjectVA	0.1	1	1
1	5	65	2	2	ObjectVA	0.0032	1	1
1	43	43	1	2	ObjectVA	0.0316	2	2
1	61	29	1	1	ObjectVA	0.01	1	2
1	73	30	2	2	ObjectVA	0.0316	1	1
1	25	78	2	2	ObjectVA	0.0316	1	1
1	36	47	1	1	ObjectVA	0.01	1	1
1	51	10	1	1	ObjectVA	0.0316	1	1
1	10	10	1	2	ObjectVA	0.01	2	2
1	77	77	2	1	ObjectVA	0	2	2
1	41	35	1	1	ObjectVA	0.0032	1	2
1	6	6	2	1	ObjectVA	0.0316	2	2
1	49	49	2	1	ObjectVA	0	2	1
1	56	56	2	1	ObjectVA	0.0316	2	2
1	34	64	1	1	ObjectVA	0.0316	1	1
1	50	50	1	2	ObjectVA	0.0032	2	1
1	76	32	2	2	ObjectVA	0.1	1	1
1	9	9	2	1	ObjectVA	0.0316	2	2
1	61	29	1	1	ObjectVA	0.1	1	1
1	73	25	1	1	ObjectVA	0.01	1	1
1	37	37	2	1	ObjectVA	0.0316	2	2
1	14	67	2	2	ObjectVA	0.1	1	1
1	71	71	1	2	ObjectVA	0	2	1
1	85	56	2	2	ObjectVA	0.0032	1	2
1	70	70	1	2	ObjectVA	0.0316	2	2
1	77	77	1	2	ObjectVA	0.0316	2	1
1	21	69	1	1	ObjectVA	0.1	1	1
1	42	42	1	2	ObjectVA	0.01	2	2
1	9	9	2	1	ObjectVA	0.0032	2	1
1	10	10	1	2	ObjectVA	0.1	2	2
1	7	7	2	1	ObjectVA	0	2	2
1	8	8	1	2	ObjectVA	0.0032	2	2
1	53	53	2	1	ObjectVA	0.01	2	2
1	35	35	1	2	ObjectVA	0.0032	2	1
1	52	26	1	1	ObjectVA	0	1	2
1	40	48	2	2	ObjectVA	0.01	1	1
1	16	16	1	2	ObjectVA	0.0032	2	2
1	16	16	1	2	ObjectVA	0.0316	2	2
1	39	39	1	2	ObjectVA	0.0316	2	2
1	55	59	1	1	ObjectVA	0.1	1	1
1	66	20	1	1	ObjectVA	0.01	1	1
1	10	10	2	1	ObjectVA	0.01	2	2
1	51	10	1	1	ObjectVA	0	1	1
1	45	45	1	2	ObjectVA	0.1	2	2
1	25	4	2	2	ObjectVA	0.0316	1	1
1	23	89	1	1	ObjectVA	0.1	1	2
1	25	91	2	2	ObjectVA	0.01	1	1
1	42	42	1	2	ObjectVA	0.0316	2	2
1	32	76	2	2	ObjectVA	0.01	1	1
1	37	37	1	2	ObjectVA	0	2	1
1	56	56	1	2	ObjectVA	0.0032	2	1
1	45	45	2	1	ObjectVA	0	2	2
1	9	9	2	1	ObjectVA	0.01	2	1
1	70	70	2	1	ObjectVA	0.01	2	2
1	42	42	2	1	ObjectVA	0	2	1
1	39	75	1	1	ObjectVA	0.0316	1	1
1	7	7	1	2	ObjectVA	0.0316	2	2
1	55	20	1	1	ObjectVA	0	1	2
1	90	25	2	2	ObjectVA	0.0316	1	1
1	88	88	2	1	ObjectVA	0.01	2	2
1	41	41	2	1	ObjectVA	0.0316	2	2
1	32	81	2	2	ObjectVA	0.01	1	1
1	86	86	1	2	ObjectVA	0.1	2	2
1	81	81	2	1	ObjectVA	0	2	2
1	79	65	2	2	ObjectVA	0.0032	1	1
1	33	63	2	2	ObjectVA	0.0316	1	1
1	67	14	2	2	ObjectVA	0.01	1	2
1	71	71	1	2	ObjectVA	0.1	2	2
1	39	48	1	1	ObjectVA	0.0316	1	1
1	58	6	1	1	ObjectVA	0.0316	1	1
1	57	57	1	2	ObjectVA	0.1	2	2
1	26	90	2	2	ObjectVA	0.01	1	1
1	39	82	2	2	ObjectVA	0	1	1
1	80	80	1	2	ObjectVA	0.1	2	2
1	57	22	1	1	ObjectVA	0.0316	1	1
1	17	17	2	1	ObjectVA	0.01	2	1
1	16	16	2	1	ObjectVA	0.0316	2	2
1	56	56	2	1	ObjectVA	0.0032	2	1
1	80	80	1	2	ObjectVA	0.0032	2	2
1	37	37	2	1	ObjectVA	0.01	2	2
1	73	25	1	1	ObjectVA	0	1	2
1	7	7	2	1	ObjectVA	0.01	2	2
1	7	7	2	1	ObjectVA	0.0032	2	2
1	41	41	2	1	ObjectVA	0.1	2	2
1	26	60	1	1	ObjectVA	0.0032	1	2
1	39	73	2	2	ObjectVA	0.0032	1	1
1	56	89	1	1	ObjectVA	0	1	1
1	68	68	2	1	ObjectVA	0.0032	2	2
1	85	56	2	2	ObjectVA	0.0316	1	1
1	25	78	2	2	ObjectVA	0	1	2
1	37	37	1	2	ObjectVA	0.0032	2	2
1	85	56	2	2	ObjectVA	0.01	1	2
1	43	43	2	1	ObjectVA	0.0316	2	2
1	7	7	1	2	ObjectVA	0.1	2	2
1	81	81	2	1	ObjectVA	0.01	2	2
1	80	80	1	2	ObjectVA	0.01	2	2
1	28	80	2	2	ObjectVA	0.0316	1	1
1	16	16	1	2	ObjectVA	0.01	2	0
1	46	46	1	2	ObjectVA	0.01	2	2
1	82	55	2	2	ObjectVA	0	1	1
1	57	22	1	1	ObjectVA	0.01	1	1
1	39	82	2	2	ObjectVA	0.0032	1	1
1	9	9	1	2	ObjectVA	0.0032	2	2
1	71	71	1	2	ObjectVA	0.01	2	2
1	68	68	1	2	ObjectVA	0.0316	2	2
1	5	65	2	2	ObjectVA	0	1	1
1	14	67	2	2	ObjectVA	0.0316	1	1
1	22	57	1	1	ObjectVA	0.1	1	1
1	55	26	1	1	ObjectVA	0.01	1	1
1	17	17	1	2	ObjectVA	0.0032	2	2
1	8	8	1	2	ObjectVA	0.1	2	2
1	91	25	2	2	ObjectVA	0.0032	1	1
1	9	6	1	1	ObjectVA	0	1	1
1	43	43	2	1	ObjectVA	0	2	1
1	90	26	2	2	ObjectVA	0.1	1	1
1	1	6	1	1	ObjectVA	0	1	1
1	52	92	1	1	ObjectVA	0.01	1	1
1	56	56	2	1	ObjectVA	0	2	1
1	51	84	2	2	ObjectVA	0.0032	1	2
1	74	34	2	2	ObjectVA	0.01	1	1
1	12	84	2	2	ObjectVA	0	1	1
1	24	24	1	2	ObjectVA	0	2	2
1	17	17	2	1	ObjectVA	0.1	2	2
1	9	6	1	1	ObjectVA	0.0316	1	1
1	51	10	1	1	ObjectVA	0.01	1	1
1	39	82	2	2	ObjectVA	0.0316	1	1
1	39	75	1	1	ObjectVA	0.01	1	2
1	43	43	2	1	ObjectVA	0.0032	2	2
1	80	80	2	1	ObjectVA	0.0032	2	2
1	52	92	1	1	ObjectVA	0.1	1	1
1	57	57	1	2	ObjectVA	0.01	2	2
1	37	37	1	2	ObjectVA	0.01	2	2
1	35	35	2	1	ObjectVA	0.0316	2	2
1	40	48	2	2	ObjectVA	0.0316	1	1
1	53	53	2	1	ObjectVA	0.0316	2	2
1	70	70	2	1	ObjectVA	0.0316	2	2
1	4	4	2	1	ObjectVA	0.0032	2	2
1	68	68	1	2	ObjectVA	0	2	1
1	86	86	1	2	ObjectVA	0.0316	2	2
1	48	39	1	1	ObjectVA	0.01	1	1
1	69	21	1	1	ObjectVA	0.0032	1	1
1	56	56	2	1	ObjectVA	0.1	2	2
1	54	27	1	1	ObjectVA	0.1	1	1
1	91	26	1	1	ObjectVA	0	1	2
1	35	41	1	1	ObjectVA	0.1	1	1
1	25	4	2	2	ObjectVA	0.01	1	1
1	79	65	2	2	ObjectVA	0.01	1	1
1	52	26	1	1	ObjectVA	0.0032	1	2
1	2	2	1	2	ObjectVA	0.1	2	2
1	81	81	1	2	ObjectVA	0.0316	2	2
1	11	29	1	1	ObjectVA	0.1	1	1
1	11	11	1	2	ObjectVA	0.0032	2	2
1	81	81	1	2	ObjectVA	0.01	2	2
1	33	63	2	2	ObjectVA	0.0032	1	1
1	10	10	1	2	ObjectVA	0.0316	2	2
1	25	63	1	1	ObjectVA	0.0032	1	1
1	20	20	2	1	ObjectVA	0	2	1
1	17	17	2	1	ObjectVA	0.0032	2	2
1	36	47	1	1	ObjectVA	0.1	1	2
1	69	69	2	1	ObjectVA	0.0032	2	1
1	12	84	2	2	ObjectVA	0.0032	1	2
1	20	20	2	1	ObjectVA	0.0032	2	2
1	69	69	2	1	ObjectVA	0	2	1
1	76	61	2	2	ObjectVA	0.0316	1	1
1	70	70	1	2	ObjectVA	0	2	2
1	25	15	2	2	ObjectVA	0.0316	1	1
1	7	66	1	1	ObjectVA	0.0316	1	1
1	39	48	1	1	ObjectVA	0.0032	1	1
1	35	35	1	2	ObjectVA	0.01	2	2
1	56	56	1	2	ObjectVA	0	2	1
1	32	76	2	2	ObjectVA	0	1	1
1	42	42	1	2	ObjectVA	0.1	2	2
1	56	56	2	1	ObjectVA	0.01	2	1
1	71	71	1	2	ObjectVA	0.0032	2	2
1	32	81	2	2	ObjectVA	0	1	2
1	87	39	1	1	ObjectVA	0.0316	1	1
1	68	68	1	2	ObjectVA	0.1	2	2
1	69	72	2	2	ObjectVA	0.01	1	2
1	29	11	1	1	ObjectVA	0.01	1	1
1	57	57	1	2	ObjectVA	0	2	2
1	20	20	1	2	ObjectVA	0.0032	2	1
1	11	11	2	1	ObjectVA	0.1	2	2
1	6	9	1	1	ObjectVA	0.1	1	1
1	57	22	1	1	ObjectVA	0.0032	1	2
1	6	6	1	2	ObjectVA	0.1	2	2
1	88	88	2	1	ObjectVA	0.1	2	2
1	60	28	2	2	ObjectVA	0.1	1	1
1	28	80	2	2	ObjectVA	0.1	1	1
1	46	46	2	1	ObjectVA	0.0032	2	2
1	53	53	1	2	ObjectVA	0	2	1
1	73	25	1	1	ObjectVA	0.0316	1	1
1	11	29	1	1	ObjectVA	0	1	2
1	3	31	2	2	ObjectVA	0.0032	1	1
1	39	74	2	2	ObjectVA	0.01	1	1
1	57	57	2	1	ObjectVA	0.0032	2	2
1	30	73	2	2	ObjectVA	0.1	1	1
1	25	78	2	2	ObjectVA	0.0032	1	2
1	40	48	2	2	ObjectVA	0.0032	1	2
1	10	10	1	2	ObjectVA	0	2	2
1	28	60	2	2	ObjectVA	0.0316	1	1
1	77	77	1	2	ObjectVA	0.0032	2	1
1	20	20	2	1	ObjectVA	0.0316	2	2
1	52	84	1	1	ObjectVA	0.1	1	1
1	47	35	2	2	ObjectVA	0.0316	1	1
1	82	55	2	2	ObjectVA	0.0316	1	1
1	7	53	1	1	ObjectVA	0.0316	1	1
1	4	4	2	1	ObjectVA	0.01	2	2
1	55	20	1	1	ObjectVA	0.01	1	1
1	73	30	2	2	ObjectVA	0.0032	1	2
1	51	84	2	2	ObjectVA	0.0316	1	1
1	18	67	1	1	ObjectVA	0.01	1	1
1	51	10	1	1	ObjectVA	0.0032	1	1
1	86	86	2	1	ObjectVA	0.1	2	2
1	58	6	1	1	ObjectVA	0	1	2
1	16	67	2	2	ObjectVA	0	1	2
1	26	52	1	1	ObjectVA	0.01	1	2
1	53	53	2	1	ObjectVA	0	2	1
1	27	54	1	1	ObjectVA	0.0032	1	2
1	10	10	2	1	ObjectVA	0.0032	2	2
1	59	55	1	1	ObjectVA	0.0032	1	1
1	26	60	1	1	ObjectVA	0.0316	1	1
1	8	8	1	2	ObjectVA	0.0316	2	2
1	56	89	1	1	ObjectVA	0.1	1	1
1	88	88	1	2	ObjectVA	0.0032	2	1
1	2	2	1	2	ObjectVA	0.01	2	1
1	84	12	2	2	ObjectVA	0.01	1	1
1	52	92	1	1	ObjectVA	0.0316	1	1
1	20	20	1	2	ObjectVA	0.0316	2	2
1	6	6	2	1	ObjectVA	0.1	2	2
1	3	31	2	2	ObjectVA	0.0316	1	1
1	52	84	1	1	ObjectVA	0.0032	1	2
1	45	45	2	1	ObjectVA	0.0316	2	2
1	69	69	2	1	ObjectVA	0.1	2	2
1	46	46	1	2	ObjectVA	0	2	2
1	8	8	2	1	ObjectVA	0.01	2	2
1	11	11	2	1	ObjectVA	0	2	2
1	50	50	1	2	ObjectVA	0.0316	2	2
1	4	4	2	1	ObjectVA	0.1	2	2
1	74	39	2	2	ObjectVA	0.1	1	1
1	56	56	1	2	ObjectVA	0.1	2	2
1	35	35	1	2	ObjectVA	0	2	1
1	39	73	2	2	ObjectVA	0.01	1	1
1	33	62	2	2	ObjectVA	0.01	1	1
1	39	75	1	1	ObjectVA	0.0032	1	2
1	70	70	2	1	ObjectVA	0.1	2	2
1	49	49	2	1	ObjectVA	0.0032	2	2
1	20	20	2	1	ObjectVA	0.1	2	2
1	82	55	2	2	ObjectVA	0.0032	1	1
1	39	73	2	2	ObjectVA	0.0316	1	1
1	2	2	1	2	ObjectVA	0	2	2
1	6	6	1	2	ObjectVA	0.0316	2	2
1	56	89	1	1	ObjectVA	0.01	1	1
1	10	38	2	2	ObjectVA	0	1	1
1	1	6	1	1	ObjectVA	0.0032	1	2
1	49	49	2	1	ObjectVA	0.0316	2	2
1	65	79	2	2	ObjectVA	0.1	1	1
1	50	50	1	2	ObjectVA	0.1	2	2
1	46	46	2	1	ObjectVA	0	2	1
1	84	52	1	1	ObjectVA	0.01	1	2
1	77	77	2	1	ObjectVA	0.0032	2	2
1	45	45	1	2	ObjectVA	0.0032	2	2
1	86	86	1	2	ObjectVA	0	2	1
1	33	63	2	2	ObjectVA	0.01	1	1
1	53	7	1	1	ObjectVA	0.01	1	1
1	81	81	2	1	ObjectVA	0.1	2	2
1	86	86	1	2	ObjectVA	0.0032	2	1
1	91	25	2	2	ObjectVA	0	1	1
1	61	29	1	1	ObjectVA	0	1	1
1	26	55	1	1	ObjectVA	0.0316	1	1
1	51	84	2	2	ObjectVA	0.01	1	1
1	60	26	1	1	ObjectVA	0.01	1	1
1	11	11	1	2	ObjectVA	0.01	2	2
1	41	41	2	1	ObjectVA	0.01	2	0
1	81	32	2	2	ImageVA	0.01	1	1
1	39	39	1	2	ImageVA	0.01	2	2
1	4	4	1	2	ImageVA	0.0032	2	2
1	39	48	1	1	ImageVA	0.01	1	1
1	5	65	2	2	ImageVA	0	1	2
1	50	50	2	1	ImageVA	0	2	1
1	53	53	2	1	ImageVA	0.0032	2	2
1	66	7	1	1	ImageVA	0.0316	1	1
1	49	49	2	1	ImageVA	0.0032	2	1
1	25	15	2	2	ImageVA	0.0032	1	1
1	56	56	2	1	ImageVA	0	2	1
1	71	71	1	2	ImageVA	0.0032	2	2
1	90	25	2	2	ImageVA	0.0032	1	1
1	28	60	2	2	ImageVA	0.01	1	2
1	90	25	2	2	ImageVA	0.01	1	1
1	11	11	2	1	ImageVA	0.0032	2	2
1	65	5	2	2	ImageVA	0.01	1	2
1	11	29	1	1	ImageVA	0	1	2
1	10	10	2	1	ImageVA	0	2	2
1	88	88	1	2	ImageVA	0.1	2	2
1	50	50	1	2	ImageVA	0	2	1
1	25	78	2	2	ImageVA	0.01	1	2
1	80	80	1	2	ImageVA	0.01	2	2
1	65	79	2	2	ImageVA	0.01	1	2
1	32	81	2	2	ImageVA	0.0316	1	1
1	73	30	2	2	ImageVA	0.0032	1	1
1	25	73	1	1	ImageVA	0	1	2
1	44	44	2	1	ImageVA	0.0316	2	2
1	89	23	1	1	ImageVA	0.0316	1	1
1	32	81	2	2	ImageVA	0	1	1
1	20	20	2	1	ImageVA	0	2	2
1	9	9	2	1	ImageVA	0	2	1
1	59	55	1	1	ImageVA	0.01	1	1
1	41	35	1	1	ImageVA	0	1	2
1	43	43	1	2	ImageVA	0.01	2	1
1	34	64	1	1	ImageVA	0	1	2
1	4	4	1	2	ImageVA	0.01	2	2
1	60	28	2	2	ImageVA	0	1	1
1	37	37	1	2	ImageVA	0.01	2	2
1	56	56	2	1	ImageVA	0.1	2	2
1	88	88	1	2	ImageVA	0.0032	2	2
1	21	69	1	1	ImageVA	0	1	1
1	38	83	1	1	ImageVA	0.0316	1	1
1	57	57	2	1	ImageVA	0	2	2
1	46	46	1	2	ImageVA	0.01	2	2
1	69	72	2	2	ImageVA	0.0316	1	1
1	20	55	1	1	ImageVA	0.01	1	1
1	63	33	2	2	ImageVA	0.0316	1	1
1	34	74	2	2	ImageVA	0	1	1
1	51	6	1	1	ImageVA	0.0032	1	1
1	41	35	1	1	ImageVA	0.0032	1	2
1	81	32	2	2	ImageVA	0.1	1	1
1	92	52	1	1	ImageVA	0.0032	1	1
1	80	80	1	2	ImageVA	0	2	1
1	24	24	1	2	ImageVA	0.1	2	2
1	74	39	2	2	ImageVA	0.0032	1	1
1	9	9	1	2	ImageVA	0.01	2	2
1	37	37	2	1	ImageVA	0.0032	2	1
1	44	44	2	1	ImageVA	0.0032	2	2
1	53	7	1	1	ImageVA	0.1	1	1
1	54	27	1	1	ImageVA	0.1	1	1
1	66	20	1	1	ImageVA	0.1	1	1
1	29	11	1	1	ImageVA	0.01	1	1
1	69	69	2	1	ImageVA	0	2	1
1	49	49	1	2	ImageVA	0.0032	2	2
1	57	22	1	1	ImageVA	0.0316	1	1
1	6	51	1	1	ImageVA	0.01	1	1
1	70	70	1	2	ImageVA	0	2	1
1	46	46	2	1	ImageVA	0.0032	2	1
1	55	82	2	2	ImageVA	0.1	1	1
1	17	17	2	1	ImageVA	0.0032	2	2
1	43	43	1	2	ImageVA	0.0032	2	1
1	41	41	1	2	ImageVA	0.0316	2	2
1	74	39	2	2	ImageVA	0.0316	1	1
1	6	6	2	1	ImageVA	0.01	2	2
1	36	47	1	1	ImageVA	0.0032	1	1
1	2	2	1	2	ImageVA	0.0032	2	2
1	81	81	2	1	ImageVA	0.01	2	1
1	31	3	2	2	ImageVA	0.0032	1	1
1	41	41	1	2	ImageVA	0.1	2	2
1	9	6	1	1	ImageVA	0.0032	1	2
1	6	6	2	1	ImageVA	0	2	2
1	50	50	2	1	ImageVA	0.0032	2	1
1	20	66	1	1	ImageVA	0.01	1	1
1	56	56	2	1	ImageVA	0.01	2	2
1	42	42	2	1	ImageVA	0.01	2	2
1	4	4	1	2	ImageVA	0.0316	2	2
1	77	77	2	1	ImageVA	0.0032	2	2
1	8	8	2	1	ImageVA	0.0316	2	1
1	11	11	2	1	ImageVA	0	2	2
1	7	7	1	2	ImageVA	0.1	2	2
1	13	58	2	2	ImageVA	0.0316	1	1
1	26	55	1	1	ImageVA	0.01	1	2
1	63	25	1	1	ImageVA	0.0032	1	1
1	10	10	2	1	ImageVA	0.0032	2	2
1	20	20	2	1	ImageVA	0.01	2	2
1	41	41	2	1	ImageVA	0.1	2	2
1	25	4	2	2	ImageVA	0.01	1	1
1	10	10	2	1	ImageVA	0.1	2	2
1	26	52	1	1	ImageVA	0.0032	1	2
1	49	49	1	2	ImageVA	0.01	2	2
1	34	64	1	1	ImageVA	0.1	1	1
1	13	58	2	2	ImageVA	0.01	1	1
1	18	67	1	1	ImageVA	0.0032	1	1
1	70	70	1	2	ImageVA	0.0316	2	2
1	10	10	1	2	ImageVA	0	2	2
1	7	7	1	2	ImageVA	0.0032	2	1
1	45	45	2	1	ImageVA	0	2	2
1	39	73	2	2	ImageVA	0.01	1	1
1	61	76	2	2	ImageVA	0.0316	1	1
1	88	88	1	2	ImageVA	0.0316	2	2
1	44	44	1	2	ImageVA	0.01	2	1
1	46	46	1	2	ImageVA	0.0316	2	2
1	12	84	2	2	ImageVA	0.0032	1	1
1	31	3	2	2	ImageVA	0.1	1	1
1	52	84	1	1	ImageVA	0.0032	1	1
1	11	29	1	1	ImageVA	0.0032	1	2
1	81	81	1	2	ImageVA	0	2	2
1	18	67	1	1	ImageVA	0.0316	1	2
1	86	86	1	2	ImageVA	0.1	2	2
1	42	42	2	1	ImageVA	0.1	2	2
1	51	73	2	2	ImageVA	0.1	1	1
1	7	7	2	1	ImageVA	0.1	2	2
1	47	36	1	1	ImageVA	0.1	1	1
1	32	76	2	2	ImageVA	0	1	1
1	60	28	2	2	ImageVA	0.0032	1	1
1	90	25	2	2	ImageVA	0	1	1
1	6	9	1	1	ImageVA	0.01	1	1
1	39	75	1	1	ImageVA	0.1	1	1
1	41	41	2	1	ImageVA	0	2	1
1	9	9	2	1	ImageVA	0.0316	2	2
1	4	4	2	1	ImageVA	0	2	1
1	35	35	2	1	ImageVA	0.01	2	2
1	82	55	2	2	ImageVA	0.01	1	1
1	37	37	2	1	ImageVA	0.0316	2	2
1	58	13	2	2	ImageVA	0.1	1	1
1	55	82	2	2	ImageVA	0.0032	1	1
1	68	68	2	1	ImageVA	0.0032	2	2
1	16	16	1	2	ImageVA	0.0032	2	1
1	61	29	1	1	ImageVA	0.1	1	1
1	79	65	2	2	ImageVA	0.1	1	1
1	27	54	1	1	ImageVA	0.01	1	1
1	65	5	2	2	ImageVA	0.1	1	1
1	6	58	1	1	ImageVA	0	1	2
1	52	84	1	1	ImageVA	0.0316	1	1
1	42	42	2	1	ImageVA	0	2	1
1	56	56	1	2	ImageVA	0.0316	2	2
1	19	24	1	1	ImageVA	0.01	1	1
1	38	10	2	2	ImageVA	0.1	1	1
1	31	3	2	2	ImageVA	0.0316	1	1
1	88	88	2	1	ImageVA	0.01	2	2
1	86	86	2	1	ImageVA	0.01	2	2
1	91	25	2	2	ImageVA	0.0316	1	1
1	51	73	2	2	ImageVA	0	1	2
1	49	49	1	2	ImageVA	0.0316	2	2
1	60	26	1	1	ImageVA	0	1	2
1	37	71	2	2	ImageVA	0.0316	1	1
1	26	60	1	1	ImageVA	0.01	1	2
1	41	35	1	1	ImageVA	0.01	1	1
1	20	20	2	1	ImageVA	0.0316	2	2
1	50	50	2	1	ImageVA	0.1	2	2
1	1	6	1	1	ImageVA	0	1	2
1	69	69	1	2	ImageVA	0.0316	2	2
1	26	55	1	1	ImageVA	0.0032	1	1
1	10	51	1	1	ImageVA	0.0032	1	1
1	7	66	1	1	ImageVA	0.1	1	1
1	49	49	2	1	ImageVA	0.0316	2	2
1	40	48	2	2	ImageVA	0	1	2
1	50	50	1	2	ImageVA	0.01	2	2
1	33	63	2	2	ImageVA	0.1	1	1
1	37	37	1	2	ImageVA	0	2	1
1	84	52	1	1	ImageVA	0.1	1	1
1	26	91	1	1	ImageVA	0.1	1	1
1	41	41	1	2	ImageVA	0.01	2	2
1	33	62	2	2	ImageVA	0	1	0
1	61	29	1	1	ImageVA	0	1	2
1	92	52	1	1	ImageVA	0	1	1
1	68	68	2	1	ImageVA	0.01	2	2
1	6	6	1	2	ImageVA	0.0032	2	1
1	62	33	2	2	ImageVA	0.01	1	1
1	8	8	1	2	ImageVA	0.01	2	2
1	73	25	1	1	ImageVA	0.1	1	1
1	2	2	2	1	ImageVA	0	2	2
1	67	14	2	2	ImageVA	0.01	1	1
1	2	2	1	2	ImageVA	0	2	1
1	84	52	1	1	ImageVA	0.01	1	1
1	2	2	2	1	ImageVA	0.0032	2	2
1	68	68	2	1	ImageVA	0.0316	2	2
1	47	35	2	2	ImageVA	0.01	1	1
1	35	41	1	1	ImageVA	0.1	1	1
1	67	18	1	1	ImageVA	0.1	1	1
1	42	42	1	2	ImageVA	0	2	1
1	17	17	1	2	ImageVA	0.0316	2	2
1	2	2	2	1	ImageVA	0.0316	2	2
1	17	17	2	1	ImageVA	0.0316	2	2
1	39	82	2	2	ImageVA	0	1	1
1	9	9	1	2	ImageVA	0.0032	2	2
1	20	20	1	2	ImageVA	0.1	2	2
1	89	56	1	1	ImageVA	0	1	1
1	49	49	2	1	ImageVA	0.01	2	2
1	8	8	2	1	ImageVA	0.01	2	2
1	50	50	1	2	ImageVA	0.1	2	2
1	67	14	2	2	ImageVA	0.0032	1	1
1	91	26	1	1	ImageVA	0	1	2
1	71	71	2	1	ImageVA	0.01	2	2
1	44	44	1	2	ImageVA	0.0032	2	1
1	66	20	1	1	ImageVA	0	1	1
1	48	40	2	2	ImageVA	0.01	1	1
1	45	45	1	2	ImageVA	0.1	2	2
1	1	6	1	1	ImageVA	0.01	1	1
1	53	53	1	2	ImageVA	0.0032	2	1
1	10	38	2	2	ImageVA	0.01	1	1
1	90	25	2	2	ImageVA	0.0316	1	1
1	35	35	1	2	ImageVA	0.0032	2	1
1	4	4	2	1	ImageVA	0.0032	2	2
1	35	47	2	2	ImageVA	0.0032	1	1
1	67	16	2	2	ImageVA	0.1	1	1
1	53	53	1	2	ImageVA	0.0316	2	2
1	69	69	1	2	ImageVA	0.01	2	2
1	53	7	1	1	ImageVA	0.01	1	1
1	39	39	2	1	ImageVA	0.1	2	2
1	51	6	1	1	ImageVA	0.0316	1	1
1	47	36	1	1	ImageVA	0.01	1	2
1	71	71	1	2	ImageVA	0.0316	2	2
1	6	6	1	2	ImageVA	0.0316	2	2
1	51	73	2	2	ImageVA	0.0032	1	2
1	39	39	1	2	ImageVA	0.1	2	2
1	10	51	1	1	ImageVA	0	1	1
1	25	4	2	2	ImageVA	0.0316	1	1
1	72	69	2	2	ImageVA	0.1	1	1
1	4	4	2	1	ImageVA	0.01	2	2
1	85	56	2	2	ImageVA	0	1	2
1	7	7	1	2	ImageVA	0.01	2	1
1	68	68	1	2	ImageVA	0.0032	2	2
1	68	68	1	2	ImageVA	0.01	2	2
1	37	37	1	2	ImageVA	0.0316	2	2
1	9	9	1	2	ImageVA	0.0316	2	2
1	73	30	2	2	ImageVA	0.1	1	1
1	39	82	2	2	ImageVA	0.0032	1	1
1	71	71	2	1	ImageVA	0	2	2
1	91	25	2	2	ImageVA	0.0032	1	1
1	89	23	1	1	ImageVA	0.0032	1	1
1	87	39	1	1	ImageVA	0.0316	1	1
1	70	70	2	1	ImageVA	0.0316	2	2
1	83	38	1	1	ImageVA	0.1	1	1
1	6	58	1	1	ImageVA	0.0032	1	1
1	51	20	1	1	ImageVA	0.01	1	1
1	24	24	1	2	ImageVA	0.01	2	2
1	81	81	2	1	ImageVA	0.0032	2	1
1	57	57	1	2	ImageVA	0.0032	2	2
1	62	33	2	2	ImageVA	0.1	1	1
1	46	46	1	2	ImageVA	0.1	2	2
1	51	20	1	1	ImageVA	0.1	1	1
1	37	71	2	2	ImageVA	0.1	1	1
1	55	20	1	1	ImageVA	0.1	1	1
1	90	26	2	2	ImageVA	0.0316	1	1
1	16	16	1	2	ImageVA	0.1	2	2
1	17	17	1	2	ImageVA	0.1	2	2
1	84	12	2	2	ImageVA	0.01	1	1
1	57	22	1	1	ImageVA	0	1	2
1	11	11	2	1	ImageVA	0.01	2	2
1	28	80	2	2	ImageVA	0.0032	1	1
1	24	19	1	1	ImageVA	0.0032	1	2
1	63	25	1	1	ImageVA	0.0316	1	1
1	16	16	2	1	ImageVA	0.0316	2	2
1	71	71	2	1	ImageVA	0.0032	2	1
1	25	63	1	1	ImageVA	0.1	1	1
1	34	64	1	1	ImageVA	0.0316	1	1
1	8	8	1	2	ImageVA	0.1	2	2
1	91	26	1	1	ImageVA	0.01	1	1
1	76	32	2	2	ImageVA	0.1	1	1
1	42	42	1	2	ImageVA	0.0032	2	1
1	5	65	2	2	ImageVA	0.0032	1	2
1	77	77	1	2	ImageVA	0	2	2
1	32	81	2	2	ImageVA	0.0032	1	1
1	7	7	1	2	ImageVA	0	2	1
1	67	16	2	2	ImageVA	0.01	1	1
1	10	10	1	2	ImageVA	0.01	2	2
1	43	43	2	1	ImageVA	0.0316	2	2
1	32	76	2	2	ImageVA	0.0032	1	1
1	63	25	1	1	ImageVA	0	1	2
1	45	45	2	1	ImageVA	0.0032	2	2
1	4	4	1	2	ImageVA	0.1	2	2
1	48	40	2	2	ImageVA	0.1	1	1
1	11	11	2	1	ImageVA	0.0316	2	2
1	46	46	2	1	ImageVA	0.01	2	2
1	43	43	1	2	ImageVA	0.1	2	2
1	20	20	1	2	ImageVA	0.0316	2	2
1	57	57	2	1	ImageVA	0.1	2	2
1	57	22	1	1	ImageVA	0.01	1	1
1	35	35	1	2	ImageVA	0	2	1
1	54	27	1	1	ImageVA	0	1	2
1	48	39	1	1	ImageVA	0.1	1	1
1	38	83	1	1	ImageVA	0.0032	1	2
1	69	72	2	2	ImageVA	0.0032	1	2
1	4	4	2	1	ImageVA	0.0316	2	2
1	9	6	1	1	ImageVA	0	1	1
1	18	67	1	1	ImageVA	0	1	1
1	6	6	2	1	ImageVA	0.0032	2	2
1	69	69	1	2	ImageVA	0.1	2	2
1	44	44	2	1	ImageVA	0.01	2	2
1	57	57	1	2	ImageVA	0	2	1
1	43	43	2	1	ImageVA	0	2	2
1	16	16	1	2	ImageVA	0.0316	2	2
1	46	46	2	1	ImageVA	0.0316	2	2
1	68	68	2	1	ImageVA	0	2	1
1	17	17	2	1	ImageVA	0.01	2	2
1	11	29	1	1	ImageVA	0.0316	1	1
1	70	70	1	2	ImageVA	0.1	2	2
1	35	35	2	1	ImageVA	0.0032	2	1
1	89	56	1	1	ImageVA	0.0032	1	1
1	51	6	1	1	ImageVA	0	1	2
1	37	37	2	1	ImageVA	0	2	2
1	16	67	2	2	ImageVA	0.0316	1	1
1	6	6	2	1	ImageVA	0.0316	2	2
1	48	39	1	1	ImageVA	0.0316	1	1
1	40	48	2	2	ImageVA	0.0032	1	1
1	70	70	2	1	ImageVA	0.0032	2	2
1	86	86	1	2	ImageVA	0.0316	2	2
1	39	39	2	1	ImageVA	0	2	1
1	39	74	2	2	ImageVA	0.01	1	1
1	6	6	1	2	ImageVA	0	2	1
1	56	56	1	2	ImageVA	0.01	2	1
1	39	39	2	1	ImageVA	0.0316	2	2
1	91	25	2	2	ImageVA	0	1	1
1	11	11	1	2	ImageVA	0.1	2	2
1	51	10	1	1	ImageVA	0.01	1	1
1	91	25	2	2	ImageVA	0.01	1	1
1	84	51	2	2	ImageVA	0.01	1	2
1	39	39	1	2	ImageVA	0	2	1
1	24	24	2	1	ImageVA	0.1	2	2
1	1	6	1	1	ImageVA	0.0032	1	1
1	69	72	2	2	ImageVA	0	1	1
1	72	69	2	2	ImageVA	0.01	1	1
1	73	30	2	2	ImageVA	0.0316	1	1
1	2	2	1	2	ImageVA	0.1	2	2
1	25	91	2	2	ImageVA	0.1	1	1
1	39	39	2	1	ImageVA	0.01	2	2
1	45	45	1	2	ImageVA	0.0032	2	2
1	15	25	2	2	ImageVA	0.1	1	1
1	53	53	2	1	ImageVA	0.1	2	2
1	20	20	1	2	ImageVA	0.0032	2	2
1	24	24	2	1	ImageVA	0	2	2
1	9	9	1	2	ImageVA	0	2	2
1	66	7	1	1	ImageVA	0.01	1	1
1	48	39	1	1	ImageVA	0	1	1
1	41	41	2	1	ImageVA	0.01	2	1
1	6	51	1	1	ImageVA	0.1	1	1
1	38	10	2	2	ImageVA	0.0316	1	1
1	3	31	2	2	ImageVA	0.01	1	0
1	26	52	1	1	ImageVA	0	1	1
1	81	81	2	1	ImageVA	0.0316	2	2
1	17	17	2	1	ImageVA	0	2	1
1	17	17	2	1	ImageVA	0.1	2	2
1	63	33	2	2	ImageVA	0.01	1	1
1	43	43	1	2	ImageVA	0	2	2
1	21	69	1	1	ImageVA	0.0032	1	1
1	16	16	1	2	ImageVA	0.01	2	2
1	18	67	1	1	ImageVA	0.01	1	1
1	84	51	2	2	ImageVA	0	1	2
1	81	81	2	1	ImageVA	0.1	2	2
1	57	57	1	2	ImageVA	0.0316	2	2
1	20	20	2	1	ImageVA	0.0032	2	1
1	12	84	2	2	ImageVA	0	1	1
1	24	24	1	2	ImageVA	0	2	2
1	35	35	2	1	ImageVA	0.0316	2	2
1	68	68	2	1	ImageVA	0.1	2	2
1	21	69	1	1	ImageVA	0.01	1	1
1	81	81	1	2	ImageVA	0.01	2	1
1	57	57	1	2	ImageVA	0.01	2	2
1	42	42	2	1	ImageVA	0.0316	2	2
1	63	33	2	2	ImageVA	0.0032	1	2
1	50	50	2	1	ImageVA	0.0316	2	2
1	16	67	2	2	ImageVA	0	1	2
1	39	82	2	2	ImageVA	0.1	1	1
1	50	50	1	2	ImageVA	0.0032	2	1
1	51	20	1	1	ImageVA	0.0316	1	1
1	80	80	2	1	ImageVA	0.1	2	2
1	89	23	1	1	ImageVA	0.1	1	1
1	88	88	1	2	ImageVA	0	2	2
1	6	6	1	2	ImageVA	0.1	2	2
1	43	43	2	1	ImageVA	0.01	2	2
1	56	85	2	2	ImageVA	0.01	1	2
1	86	86	1	2	ImageVA	0.01	2	2
1	24	19	1	1	ImageVA	0	1	1
1	63	33	2	2	ImageVA	0	1	1
1	2	2	2	1	ImageVA	0.1	2	2
1	28	80	2	2	ImageVA	0	1	2
1	4	4	1	2	ImageVA	0	2	1
1	26	52	1	1	ImageVA	0.0316	1	1
1	24	19	1	1	ImageVA	0.1	1	1
1	89	56	1	1	ImageVA	0.1	1	1
1	21	69	1	1	ImageVA	0.0316	1	1
1	26	55	1	1	ImageVA	0.0316	1	2
1	6	1	1	1	ImageVA	0.1	1	1
1	44	44	2	1	ImageVA	0	2	1
1	65	79	2	2	ImageVA	0.0032	1	1
1	73	39	2	2	ImageVA	0.0316	1	1
1	91	26	1	1	ImageVA	0.0316	1	1
1	80	80	2	1	ImageVA	0.0032	2	1
1	73	25	1	1	ImageVA	0.01	1	1
1	37	37	1	2	ImageVA	0.1	2	2
1	60	26	1	1	ImageVA	0.0032	1	2
1	33	62	2	2	ImageVA	0.0316	1	1
1	57	57	1	2	ImageVA	0.1	2	2
1	6	6	2	1	ImageVA	0.1	2	2
1	87	39	1	1	ImageVA	0.0032	1	1
1	32	30	2	2	ImageVA	0	1	1
1	16	16	2	1	ImageVA	0.0032	2	2
1	35	47	2	2	ImageVA	0.1	1	1
1	16	16	1	2	ImageVA	0	2	2
1	30	32	2	2	ImageVA	0.01	1	1
1	57	57	2	1	ImageVA	0.0032	2	1
1	51	73	2	2	ImageVA	0.0316	1	1
1	11	11	2	1	ImageVA	0.1	2	2
1	55	20	1	1	ImageVA	0.0316	1	1
1	43	43	2	1	ImageVA	0.0032	2	1
1	77	77	1	2	ImageVA	0.0032	2	2
1	71	71	1	2	ImageVA	0	2	1
1	24	24	2	1	ImageVA	0.0316	2	2
1	87	39	1	1	ImageVA	0.01	1	1
1	41	41	2	1	ImageVA	0.0316	2	2
1	86	86	1	2	ImageVA	0.0032	2	2
1	49	49	2	1	ImageVA	0.1	2	2
1	29	61	1	1	ImageVA	0.01	1	1
1	8	8	2	1	ImageVA	0.0032	2	2
1	77	77	1	2	ImageVA	0.1	2	2
1	65	79	2	2	ImageVA	0	1	1
1	55	59	1	1	ImageVA	0.0032	1	1
1	34	74	2	2	ImageVA	0.0316	1	1
1	42	42	1	2	ImageVA	0.1	2	2
1	92	52	1	1	ImageVA	0.0316	1	1
1	6	58	1	1	ImageVA	0.0316	1	1
1	39	39	1	2	ImageVA	0.0032	2	1
1	45	45	2	1	ImageVA	0.0316	2	2
1	39	75	1	1	ImageVA	0.0032	1	2
1	77	77	2	1	ImageVA	0.1	2	2
1	50	50	1	2	ImageVA	0.0316	2	2
1	56	85	2	2	ImageVA	0.1	1	1
1	61	76	2	2	ImageVA	0	1	1
1	10	51	1	1	ImageVA	0.1	1	1
1	73	39	2	2	ImageVA	0.0032	1	1
1	25	73	1	1	ImageVA	0.0032	1	2
1	44	44	1	2	ImageVA	0.1	2	2
1	86	86	2	1	ImageVA	0.1	2	2
1	38	10	2	2	ImageVA	0.0032	1	1
1	60	28	2	2	ImageVA	0.1	1	1
1	7	53	1	1	ImageVA	0.0032	1	1
1	42	42	1	2	ImageVA	0.0316	2	2
1	17	17	1	2	ImageVA	0.0032	2	1
1	10	10	2	1	ImageVA	0.01	2	2
1	88	88	2	1	ImageVA	0.0032	2	2
1	17	17	1	2	ImageVA	0	2	1
1	67	14	2	2	ImageVA	0	1	1
1	67	14	2	2	ImageVA	0.0316	1	1
1	32	30	2	2	ImageVA	0.0316	1	1
1	49	49	1	2	ImageVA	0.1	2	2
1	70	70	1	2	ImageVA	0.0032	2	1
1	23	89	1	1	ImageVA	0.01	1	1
1	9	9	2	1	ImageVA	0.1	2	2
1	53	53	2	1	ImageVA	0.0316	2	2
1	36	47	1	1	ImageVA	0.0316	1	1
1	71	71	2	1	ImageVA	0.1	2	2
1	55	20	1	1	ImageVA	0	1	1
1	24	24	1	2	ImageVA	0.0032	2	2
1	48	39	1	1	ImageVA	0.0032	1	2
1	73	30	2	2	ImageVA	0	1	1
1	7	7	2	1	ImageVA	0.01	2	2
1	20	20	2	1	ImageVA	0.1	2	2
1	46	46	1	2	ImageVA	0.0032	2	2
1	57	22	1	1	ImageVA	0.1	1	1
1	38	10	2	2	ImageVA	0	1	1
1	21	69	1	1	ImageVA	0.1	1	1
1	2	2	1	2	ImageVA	0.0316	2	2
1	32	30	2	2	ImageVA	0.1	1	1
1	84	51	2	2	ImageVA	0.0316	1	2
1	80	28	2	2	ImageVA	0.01	1	1
1	56	56	2	1	ImageVA	0.0032	2	1
1	91	26	1	1	ImageVA	0.0032	1	2
1	2	2	2	1	ImageVA	0.01	2	2
1	35	35	1	2	ImageVA	0.0316	2	2
1	7	7	1	2	ImageVA	0.0316	2	2
1	8	8	1	2	ImageVA	0.0316	2	2
1	89	56	1	1	ImageVA	0.0316	1	1
1	6	58	1	1	ImageVA	0.1	1	1
1	89	23	1	1	ImageVA	0	1	2
1	90	26	2	2	ImageVA	0	1	1
1	39	82	2	2	ImageVA	0.0316	1	1
1	43	43	1	2	ImageVA	0.0316	2	2
1	69	69	1	2	ImageVA	0.0032	2	1
1	87	39	1	1	ImageVA	0	1	2
1	31	3	2	2	ImageVA	0	1	1
1	64	34	1	1	ImageVA	0.01	1	2
1	37	37	2	1	ImageVA	0.1	2	2
1	81	81	2	1	ImageVA	0	2	2
1	11	11	1	2	ImageVA	0.01	2	2
1	70	70	2	1	ImageVA	0.1	2	2
1	8	8	2	1	ImageVA	0	2	2
1	45	45	2	1	ImageVA	0.01	2	2
1	55	20	1	1	ImageVA	0.0032	1	1
1	26	90	2	2	ImageVA	0.01	1	1
1	49	49	2	1	ImageVA	0	2	1
1	26	52	1	1	ImageVA	0.01	1	1
1	69	69	1	2	ImageVA	0	2	1
1	60	26	1	1	ImageVA	0.0316	1	1
1	52	84	1	1	ImageVA	0	1	2
1	53	53	2	1	ImageVA	0.01	2	2
1	25	4	2	2	ImageVA	0.1	1	1
1	80	80	1	2	ImageVA	0.1	2	2
1	88	88	2	1	ImageVA	0.1	2	2
1	7	7	2	1	ImageVA	0.0316	2	2
1	88	88	2	1	ImageVA	0.0316	2	2
1	55	26	1	1	ImageVA	0.1	1	1
1	80	28	2	2	ImageVA	0.1	1	1
1	16	16	2	1	ImageVA	0.01	2	2
1	46	46	2	1	ImageVA	0.1	2	2
1	35	47	2	2	ImageVA	0	1	1
1	40	48	2	2	ImageVA	0.0316	1	1
1	14	67	2	2	ImageVA	0.1	1	1
1	11	11	1	2	ImageVA	0.0316	2	2
1	61	76	2	2	ImageVA	0.0032	1	1
1	8	8	1	2	ImageVA	0	2	2
1	41	41	1	2	ImageVA	0	2	1
1	12	84	2	2	ImageVA	0.0316	1	1
1	53	53	1	2	ImageVA	0	2	0
1	37	71	2	2	ImageVA	0	1	2
1	34	64	1	1	ImageVA	0.0032	1	1
1	38	83	1	1	ImageVA	0.01	1	2
1	7	53	1	1	ImageVA	0	1	1
1	78	25	2	2	ImageVA	0	1	1
1	74	39	2	2	ImageVA	0	1	1
1	11	29	1	1	ImageVA	0.1	1	1
1	9	9	2	1	ImageVA	0.0032	2	2
1	9	9	2	1	ImageVA	0.01	2	2
1	24	19	1	1	ImageVA	0.0316	1	1
1	16	16	2	1	ImageVA	0.1	2	2
1	5	65	2	2	ImageVA	0.0316	1	1
1	32	76	2	2	ImageVA	0.0316	1	1
1	70	70	1	2	ImageVA	0.01	2	2
1	54	27	1	1	ImageVA	0.0316	1	1
1	49	49	1	2	ImageVA	0	2	1
1	41	41	2	1	ImageVA	0.0032	2	2
1	86	86	1	2	ImageVA	0	2	1
1	44	44	1	2	ImageVA	0	2	2
1	86	86	2	1	ImageVA	0.0316	2	2
1	26	55	1	1	ImageVA	0	1	1
1	68	68	1	2	ImageVA	0.1	2	2
1	81	81	1	2	ImageVA	0.0032	2	1
1	74	34	2	2	ImageVA	0.01	1	1
1	58	6	1	1	ImageVA	0.01	1	1
1	52	92	1	1	ImageVA	0.01	1	1
1	85	56	2	2	ImageVA	0.0032	1	1
1	39	39	1	2	ImageVA	0.0316	2	2
1	20	20	1	2	ImageVA	0	2	2
1	66	20	1	1	ImageVA	0.0032	1	1
1	54	27	1	1	ImageVA	0.0032	1	2
1	80	80	2	1	ImageVA	0.01	2	2
1	35	35	2	1	ImageVA	0	2	1
1	30	73	2	2	ImageVA	0.01	1	1
1	51	84	2	2	ImageVA	0.1	1	1
1	61	29	1	1	ImageVA	0.0316	1	1
1	71	71	2	1	ImageVA	0.0316	2	2
1	60	28	2	2	ImageVA	0.0316	1	1
1	81	81	1	2	ImageVA	0.0316	2	2
1	13	58	2	2	ImageVA	0	1	2
1	25	4	2	2	ImageVA	0	1	1
1	37	37	2	1	ImageVA	0.01	2	2
1	55	59	1	1	ImageVA	0.0316	1	1
1	10	51	1	1	ImageVA	0.0316	1	1
1	88	88	2	1	ImageVA	0	2	1
1	16	16	2	1	ImageVA	0	2	1
1	33	62	2	2	ImageVA	0.0032	1	1
1	44	44	2	1	ImageVA	0.1	2	2
1	37	71	2	2	ImageVA	0.01	1	1
1	24	24	1	2	ImageVA	0.0316	2	2
1	42	42	2	1	ImageVA	0.0032	2	2
1	41	35	1	1	ImageVA	0.0316	1	1
1	55	59	1	1	ImageVA	0.1	1	1
1	45	45	1	2	ImageVA	0.0316	2	2
1	77	77	1	2	ImageVA	0.0316	2	2
1	34	74	2	2	ImageVA	0.0032	1	1
1	50	50	2	1	ImageVA	0.01	2	2
1	39	75	1	1	ImageVA	0	1	2
1	45	45	2	1	ImageVA	0.1	2	2
1	80	80	2	1	ImageVA	0.0316	2	2
1	17	17	1	2	ImageVA	0.01	2	1
1	6	9	1	1	ImageVA	0.1	1	1
1	51	20	1	1	ImageVA	0.0032	1	1
1	56	56	1	2	ImageVA	0.1	2	2
1	68	68	1	2	ImageVA	0	2	1
1	24	24	2	1	ImageVA	0.0032	2	2
1	20	20	1	2	ImageVA	0.01	2	2
1	8	8	2	1	ImageVA	0.1	2	2
1	7	7	2	1	ImageVA	0	2	2
1	66	20	1	1	ImageVA	0.0316	1	1
1	71	71	1	2	ImageVA	0.1	2	2
1	38	83	1	1	ImageVA	0	1	2
1	66	7	1	1	ImageVA	0.0032	1	1
[truncated: 44,902 more rows]
