# Supplementary material for: Motion of glossy objects does not promote separation of lighting and surface colour
Source: R Soc Open Sci. 2017 Nov 15;4(11):171290. doi: 10.1098/rsos.171290 (PMC5717688; doi:10.1098/rsos.171290)
Supplement: Spectra [file rsos171290supp2.csv]

	illuminant spectral power distribution IDs		diffuse spectral reflectance function IDs
wavelength (nm)	sunlight	skylight	1	2	3	4	5	6	7	8	9	10	11	12	13	14	15	16	17	18	19	20	21	22	23	24	25	26	27	28	29	30	31	32	33	34	35	36	37	38	39	40	41	42	43	44	45	46	47
400	0.67505	1.2928	0.389	0.386	0.103	0.1011	0.1431	0.3167	0.0779	0.85034	0.1702	0.2633	0.1479	0.4014	0.1485	0.3546	0.3373	0.3569	0.1438	0.3725	0.3908	0.375	0.1841	0.1968	0.3227	0.129	0.3597	0.3727	0.19556	0.2824	0.3786	0.3567	0.3931	0.348	0.2339	0.3815	0.2722	0.2424	0.138	0.3836	0.3122	0.2953	0.1023	0.21767	0.1016	0.3137	0.1453	0.32349	0.3256
410	0.85415	1.2693	0.3854	0.5211	0.1973	0.1723	0.2954	0.3993	0.1105	0.76735	0.2085	0.2908	0.3877	0.5881	0.4078	0.4534	0.3699	0.3606	0.3313	0.4212	0.6034	0.3867	0.2219	0.3303	0.4028	0.2889	0.4732	0.4794	0.45435	0.3329	0.5048	0.4636	0.5431	0.4979	0.2621	0.5864	0.3206	0.2825	0.3519	0.5509	0.3858	0.3485	0.1047	0.2565	0.1045	0.3839	0.1476	0.26807	0.3998
420	0.95058	1.2458	0.3789	0.5447	0.3147	0.2729	0.4337	0.4215	0.1571	0.67193	0.2539	0.3177	0.6199	0.6339	0.6641	0.4687	0.3883	0.3636	0.4961	0.4412	0.6719	0.3874	0.2511	0.5606	0.4169	0.4428	0.4996	0.5041	0.5686	0.3408	0.5409	0.4783	0.5801	0.5644	0.2672	0.6626	0.3348	0.2901	0.5728	0.5996	0.3949	0.3592	0.1058	0.2745	0.1041	0.3985	0.1474	0.19873	0.4079
430	1.0195	1.1987	0.366	0.5367	0.372	0.3523	0.4969	0.4209	0.1988	0.59085	0.2609	0.3287	0.6983	0.6331	0.7542	0.4645	0.3913	0.3625	0.5422	0.4247	0.6734	0.3689	0.2595	0.6568	0.4204	0.5125	0.5077	0.5108	0.62549	0.342	0.5534	0.4843	0.586	0.588	0.2702	0.6762	0.3501	0.2975	0.676	0.6203	0.3997	0.3683	0.108	0.287	0.106	0.4037	0.1498	0.1543	0.4147
440	1.0746	1.2379	0.347	0.5211	0.4002	0.4113	0.5325	0.4122	0.2186	0.52376	0.2686	0.3417	0.7215	0.6259	0.7775	0.4607	0.3824	0.3505	0.5657	0.4431	0.6646	0.4065	0.2551	0.6837	0.4221	0.5581	0.5117	0.509	0.62451	0.3406	0.5514	0.489	0.5905	0.6083	0.2737	0.6922	0.3662	0.3025	0.724	0.6389	0.4044	0.3776	0.1104	0.3065	0.1086	0.414	0.1538	0.15234	0.4236
450	1.1435	1.2693	0.3295	0.5002	0.4117	0.427	0.5379	0.3897	0.2467	0.4702	0.2649	0.3417	0.7149	0.6069	0.7699	0.4507	0.3947	0.371	0.5619	0.436	0.6455	0.3689	0.2752	0.6725	0.4238	0.5783	0.506	0.4996	0.6145	0.3394	0.5396	0.4859	0.5842	0.6277	0.2757	0.7036	0.3925	0.3098	0.7434	0.6499	0.4093	0.3909	0.113	0.33167	0.1119	0.4227	0.1536	0.13525	0.4291
460	1.2399	1.2614	0.3124	0.4816	0.4348	0.4304	0.5426	0.3614	0.2581	0.42871	0.2703	0.3427	0.6908	0.5949	0.7493	0.4442	0.3954	0.3778	0.5282	0.4335	0.6261	0.3395	0.2758	0.649	0.4165	0.5736	0.493	0.4829	0.60425	0.335	0.5149	0.484	0.5789	0.6377	0.2799	0.7078	0.4314	0.3193	0.7538	0.6433	0.4099	0.4123	0.124	0.37383	0.1255	0.4391	0.1688	0.14453	0.4545
470	1.295	1.2222	0.2965	0.4604	0.4221	0.426	0.5293	0.3266	0.2487	0.39505	0.2598	0.3346	0.6542	0.58	0.719	0.4341	0.3924	0.362	0.4771	0.4348	0.6068	0.3126	0.2587	0.6312	0.4089	0.547	0.4728	0.4582	0.57056	0.3323	0.485	0.4814	0.564	0.6466	0.2854	0.7073	0.4711	0.3269	0.7524	0.6295	0.4075	0.4582	0.1561	0.44683	0.1618	0.4762	0.2085	0.14014	0.5146
480	1.3226	1.1596	0.2791	0.4305	0.4193	0.3965	0.5034	0.2859	0.231	0.36407	0.2527	0.3241	0.6086	0.5533	0.6806	0.4203	0.3694	0.3291	0.418	0.3951	0.5771	0.2844	0.2354	0.6051	0.3938	0.5041	0.4361	0.4208	0.53589	0.3246	0.4383	0.474	0.536	0.6463	0.2877	0.6921	0.4963	0.3293	0.7403	0.5965	0.4005	0.5187	0.2236	0.5385	0.2374	0.5204	0.2786	0.14575	0.5961
490	1.3226	1.0812	0.263	0.3981	0.3955	0.3542	0.4958	0.2368	0.2106	0.33785	0.2247	0.3105	0.5608	0.5265	0.6401	0.4045	0.3599	0.2991	0.3598	0.3797	0.5494	0.2441	0.2226	0.5787	0.3688	0.4554	0.3867	0.372	0.45923	0.3148	0.3785	0.47	0.4989	0.6442	0.286	0.6684	0.506	0.329	0.7244	0.5513	0.3891	0.5785	0.3125	0.61317	0.3359	0.5522	0.3464	0.15747	0.6721
500	1.3226	0.99504	0.2481	0.3791	0.374	0.3225	0.4747	0.2035	0.1968	0.31974	0.2067	0.2987	0.5119	0.5078	0.5974	0.3938	0.3444	0.2751	0.3054	0.3657	0.5289	0.2172	0.2132	0.5509	0.3479	0.4045	0.3451	0.3285	0.45264	0.3046	0.3318	0.4643	0.464	0.6331	0.2869	0.645	0.5079	0.3262	0.7027	0.5131	0.3771	0.6307	0.3885	0.64917	0.4333	0.578	0.3933	0.17602	0.7218
510	1.2812	0.94019	0.2384	0.3537	0.3431	0.2895	0.4304	0.1751	0.183	0.30135	0.1899	0.2884	0.4682	0.4884	0.5596	0.3784	0.3374	0.2492	0.2588	0.3385	0.5044	0.2033	0.2005	0.5242	0.3239	0.3578	0.3075	0.2934	0.40723	0.2915	0.2879	0.4534	0.432	0.6112	0.2856	0.6171	0.496	0.3224	0.6834	0.4686	0.3613	0.6499	0.4268	0.65383	0.4935	0.5829	0.4117	0.22998	0.7449
520	1.2399	0.87751	0.2309	0.309	0.3056	0.253	0.4104	0.1508	0.1699	0.28736	0.1713	0.2773	0.4395	0.4419	0.5374	0.3518	0.3172	0.2212	0.2274	0.32	0.4743	0.1847	0.1858	0.4965	0.2976	0.3232	0.2735	0.2584	0.36401	0.2738	0.2498	0.4391	0.3932	0.572	0.2811	0.578	0.4796	0.313	0.6766	0.4269	0.3398	0.6454	0.4409	0.64167	0.5156	0.5809	0.418	0.29297	0.7483
530	1.295	0.84617	0.2217	0.2751	0.2774	0.2243	0.4017	0.1384	0.1639	0.27464	0.1675	0.275	0.4202	0.4066	0.5236	0.3305	0.3093	0.2092	0.2067	0.3076	0.4468	0.1699	0.1777	0.4688	0.2776	0.2978	0.2553	0.2412	0.30005	0.2606	0.2302	0.4217	0.3734	0.5209	0.2778	0.5461	0.4536	0.3015	0.6706	0.394	0.3126	0.6292	0.4399	0.61867	0.5119	0.5762	0.4163	0.35498	0.7464
540	1.3501	0.807	0.22	0.2684	0.2549	0.2012	0.3651	0.1361	0.1553	0.27591	0.1618	0.2732	0.4113	0.4044	0.5164	0.3258	0.2967	0.1878	0.199	0.2954	0.4444	0.1527	0.169	0.4418	0.2628	0.2825	0.2488	0.2395	0.271	0.2486	0.2258	0.3972	0.3618	0.4647	0.2744	0.5109	0.4209	0.2874	0.6487	0.3684	0.2796	0.6019	0.4352	0.5865	0.4937	0.566	0.413	0.37109	0.7371
550	1.3501	0.76782	0.2334	0.2803	0.2288	0.1851	0.3225	0.1375	0.1495	0.28565	0.1581	0.2703	0.4295	0.4156	0.5324	0.3273	0.288	0.1737	0.2174	0.293	0.4509	0.1577	0.1587	0.4163	0.245	0.2868	0.2365	0.2363	0.26172	0.2367	0.2235	0.3709	0.3528	0.4063	0.2688	0.4701	0.3793	0.2674	0.6194	0.3382	0.2469	0.5683	0.4236	0.54217	0.4619	0.5514	0.4093	0.36792	0.7221
560	1.3226	0.72081	0.2465	0.273	0.2258	0.1811	0.3311	0.1334	0.1539	0.31424	0.1725	0.2728	0.4572	0.4081	0.5556	0.3226	0.2946	0.1764	0.2457	0.3087	0.449	0.1605	0.1625	0.3945	0.2171	0.2953	0.2125	0.2241	0.24268	0.2137	0.2099	0.3397	0.3283	0.3496	0.256	0.4235	0.3338	0.2366	0.584	0.2975	0.2084	0.5227	0.4047	0.48767	0.416	0.5313	0.3955	0.34277	0.6994
570	1.3226	0.6738	0.2499	0.292	0.2222	0.1814	0.3656	0.1384	0.1556	0.35953	0.1852	0.2732	0.4998	0.4311	0.5903	0.3341	0.2995	0.1809	0.2912	0.331	0.4623	0.1563	0.1652	0.3767	0.2094	0.307	0.2105	0.2247	0.22656	0.2041	0.213	0.3202	0.3246	0.3063	0.2512	0.4016	0.301	0.2193	0.5482	0.2818	0.1926	0.4812	0.3859	0.43067	0.3763	0.4998	0.385	0.3042	0.6912
580	1.295	0.63463	0.2632	0.3612	0.237	0.1967	0.3564	0.1491	0.1629	0.42209	0.2098	0.275	0.5561	0.5007	0.6367	0.3743	0.3141	0.1978	0.3556	0.3752	0.4904	0.1673	0.1692	0.3633	0.2058	0.3169	0.2152	0.2372	0.2041	0.2026	0.2294	0.3098	0.3293	0.2821	0.2392	0.3917	0.264	0.2	0.5121	0.2768	0.1817	0.4344	0.3635	0.36967	0.3315	0.471	0.3695	0.27197	0.6573
590	1.2812	0.59545	0.3163	0.4603	0.2837	0.2331	0.3241	0.1717	0.1812	0.47452	0.245	0.2808	0.6135	0.5883	0.6828	0.4161	0.336	0.2139	0.4273	0.4355	0.5212	0.1868	0.1764	0.3516	0.2065	0.3181	0.2243	0.2594	0.21069	0.2035	0.2515	0.3037	0.3416	0.2693	0.2248	0.3829	0.2313	0.1829	0.4773	0.274	0.1741	0.3821	0.3322	0.30867	0.2824	0.4289	0.3495	0.2627	0.6251
600	1.2674	0.55628	0.3979	0.539	0.3406	0.2868	0.3415	0.1925	0.2	0.51041	0.2832	0.2885	0.6598	0.6492	0.7179	0.4427	0.3531	0.2221	0.4941	0.4809	0.566	0.2083	0.18	0.3435	0.2045	0.3082	0.2288	0.2703	0.25537	0.201	0.2584	0.2967	0.3452	0.2573	0.2061	0.3775	0.2054	0.1668	0.4434	0.2701	0.167	0.3261	0.2997	0.255	0.2343	0.3812	0.3204	0.24634	0.5828
610	1.2399	0.52494	0.4713	0.5816	0.4127	0.3556	0.4303	0.1976	0.2334	0.53116	0.3305	0.2977	0.6936	0.682	0.7408	0.4513	0.3781	0.2434	0.552	0.5196	0.6232	0.214	0.1936	0.3415	0.2036	0.2899	0.2246	0.2642	0.28174	0.1961	0.2535	0.2926	0.3393	0.2489	0.196	0.3729	0.1879	0.1563	0.4084	0.2633	0.1626	0.278	0.2661	0.21933	0.1959	0.3386	0.2934	0.21802	0.5445
620	1.2261	0.50144	0.5141	0.6068	0.484	0.4257	0.5241	0.1884	0.2665	0.54383	0.3856	0.3125	0.7174	0.7008	0.7561	0.4548	0.4074	0.2747	0.5986	0.556	0.6749	0.2087	0.2164	0.3455	0.2031	0.2715	0.2205	0.2528	0.28662	0.1976	0.241	0.292	0.334	0.2514	0.1901	0.3815	0.1807	0.1526	0.3799	0.2651	0.1656	0.2491	0.2452	0.20133	0.1751	0.3095	0.2744	0.21167	0.5175
630	1.1986	0.4701	0.5265	0.6217	0.5296	0.477	0.5752	0.1962	0.2865	0.53932	0.4417	0.3376	0.7373	0.7109	0.7699	0.4572	0.4379	0.3172	0.6354	0.5615	0.7115	0.2035	0.2371	0.3542	0.2149	0.2566	0.2317	0.257	0.28149	0.2055	0.2493	0.304	0.3454	0.265	0.1865	0.3973	0.1748	0.1508	0.3592	0.2788	0.1734	0.2335	0.2329	0.19367	0.1656	0.2959	0.2661	0.20996	0.5044
640	1.171	0.44659	0.5255	0.6256	0.5867	0.5228	0.6099	0.2284	0.3092	0.53029	0.5079	0.3692	0.7608	0.7109	0.7885	0.4554	0.4719	0.3678	0.6707	0.5783	0.7339	0.2536	0.2632	0.3632	0.2284	0.2459	0.2538	0.2823	0.31128	0.2156	0.2782	0.3125	0.3676	0.2817	0.1848	0.4194	0.1698	0.1517	0.345	0.2978	0.1833	0.2202	0.2238	0.18667	0.1554	0.2867	0.2548	0.19238	0.4927
650	1.1572	0.42309	0.5343	0.6283	0.629	0.5437	0.6299	0.2809	0.3292	0.52106	0.558	0.4079	0.7838	0.7141	0.809	0.4542	0.4967	0.4113	0.7026	0.5798	0.7489	0.3072	0.2802	0.3707	0.2437	0.2403	0.2804	0.3203	0.33594	0.2263	0.3192	0.3215	0.3955	0.2939	0.1823	0.4365	0.1705	0.1517	0.3378	0.3179	0.1882	0.2139	0.2151	0.182	0.147	0.2763	0.2469	0.17554	0.4804
660	1.1435	0.40742	0.5778	0.6289	0.6253	0.5465	0.6434	0.3436	0.3417	0.51008	0.5705	0.4426	0.8018	0.7143	0.8259	0.4542	0.4949	0.4332	0.7279	0.5604	0.7585	0.3502	0.2847	0.3801	0.2522	0.24	0.3032	0.3574	0.42456	0.2309	0.3537	0.3274	0.4151	0.299	0.1832	0.4422	0.1738	0.1556	0.3367	0.3287	0.1918	0.2105	0.2121	0.183	0.1427	0.2686	0.2409	0.1626	0.4764
670	1.1572	0.39175	0.6422	0.626	0.6509	0.5722	0.6566	0.4033	0.3654	0.50337	0.615	0.4681	0.8183	0.7123	0.8404	0.4521	0.5234	0.4716	0.7502	0.5849	0.7633	0.3942	0.3021	0.3952	0.2487	0.2461	0.3083	0.3772	0.51367	0.2274	0.3731	0.3187	0.4168	0.2932	0.1862	0.4353	0.1822	0.1572	0.3427	0.3237	0.1865	0.2156	0.2134	0.19517	0.1454	0.2755	0.2414	0.15649	0.4802
680	1.2123	0.36824	0.697	0.6266	0.658	0.5809	0.6639	0.4605	0.3811	0.49738	0.6371	0.4844	0.8325	0.7174	0.8526	0.452	0.5377	0.4827	0.7701	0.5888	0.7698	0.4158	0.3091	0.4208	0.2398	0.2599	0.2991	0.3834	0.57715	0.2191	0.3714	0.3066	0.4076	0.2768	0.1904	0.4163	0.1893	0.159	0.3578	0.3083	0.1782	0.2276	0.2194	0.213	0.1531	0.2858	0.2449	0.17017	0.4907
690	1.1986	0.35257	0.7293	0.6255	0.6788	0.5884	0.6675	0.5091	0.4026	0.49086	0.6592	0.4932	0.8436	0.7151	0.8627	0.4525	0.5476	0.4929	0.7873	0.6084	0.7731	0.4263	0.313	0.4579	0.2326	0.2828	0.292	0.3811	0.59155	0.2146	0.3668	0.2992	0.4014	0.2629	0.1948	0.4049	0.1962	0.1617	0.3827	0.2977	0.1707	0.239	0.2293	0.22717	0.1644	0.301	0.2518	0.24536	0.5063
700	1.171	0.32907	0.7441	0.6266	0.627	0.5603	0.6494	0.5465	0.4153	0.48088	0.6297	0.4937	0.8517	0.7135	0.8704	0.4502	0.5164	0.4648	0.8	0.5534	0.7741	0.4284	0.2902	0.5034	0.2344	0.3126	0.2939	0.3852	0.56982	0.2153	0.3728	0.2969	0.4022	0.2607	0.1979	0.4078	0.1976	0.157	0.4135	0.2966	0.1708	0.2522	0.2371	0.2385	0.1731	0.3106	0.2582	0.40552	0.5199
[truncated: 45 more columns]
